# Supplementary material for: (Heptanedioato-κ2 O,O′)bis­(1,10-phenanthroline-κ2 N,N′)zinc(II) hexa­hydrate
Source: Acta Crystallogr Sect E Struct Rep Online. 2008 Mar 7;64(Pt 4):m527–8. doi: 10.1107/S1600536808006004 (PMC2961045; doi:10.1107/S1600536808006004)
Supplement: Supplementary file 1 [file e-64-0m527-sup1.cif]

##############################################################################
###                                                                        ###
###        Electronic paper (Acta Crystallographica Section E)             ###
###                                                                        ###
##############################################################################
#                                                                            #
# This CIF contains the data in a paper accepted for publication in Acta     #
# Crystallographica Section E. It conforms to the requirements of Notes      #
# for Authors for Section E, and has been peer reviewed under the auspices   #
# of the IUCr Commission on Journals.                                        #
#                                                                            #
# Full details of the Crystallographic Information File format               #
# are given in the paper "The Crystallographic Information File (CIF):       #
# a New Standard Archive File for Crystallography" by S. R. Hall, F. H.      #
# Allen and I. D. Brown [Acta Cryst. (1991), A47, 655-685].                  #
#                                                                            #
# The current version of the core CIF dictionary is obtainable from          #
# ftp://ftp.iucr.org/pub/cif_core.dic. The current version number is 2.4.    #
#                                                                            #
# Software is freely available for graphical display of the structure(s) in  #
# this CIF.  For information consult the CIF home page http://www.iucr.org/  #
# cif/home.html                                                              #
#                                                                            #
# This file may be used for bona fide research purposes within the           #
# scientific community so long as proper attribution is given to the journal # 
# article from which it was obtained.                                        #
#                                                                            #
##############################################################################
                                             
data_global
_audit_creation_method     'form.cif (version 2.0)'
_journal_data_validation_number     ?
_journal_date_recd_electronic     2007-12-28
_journal_date_accepted     2008-03-04
_journal_name_full     'Acta Crystallographica, Section E'
_journal_year     2008
_journal_volume     64
_journal_issue      4
_journal_page_first     m527
_journal_page_last     m528
_journal_paper_category     QM
_journal_coeditor_code     IS2271
_publ_contact_author_name     'Jian-Li Lin'
_publ_contact_author_address
;
    State Key Lab. Base of Novel Functional Materials and Preparation Science
    Institute of solid Materials Chemistry
    Faculty of Materials Science and Chemical Engineering
    Ningbo University
    Ningbo 315211
    P. R. China
;
_publ_contact_author_email     leikeweipublic@hotmail.com
_publ_contact_author_fax     '86 574 87600747'
_publ_contact_author_phone     '86 574 87600747'
_publ_section_title
;\
(Heptanedioato-\k^2^<i>O</i>,<i>O</i>')bis(1,10-phenanthroline-\k^2^<i>N</i>,\
<i>N</i>')zinc(II) hexahydrate
;
loop_
    _publ_author_name
    _publ_author_footnote
    _publ_author_address
    'Jian-Li Lin' ?
;
    State Key Laboratory
    Base of Novel Functional Materials and Preparation Science
    Institute of Solid Materials Chemistry
    Faculty of Materials Science and Chemical Engineering
    Ningbo University
    Ningbo 315211
    People's Republic of China
;
    'Yuan-Yuan Wang' ?
;
    State Key Laboratory
    Base of Novel Functional Materials and Preparation Science
    Institute of Solid Materials Chemistry
    Faculty of Materials Science and Chemical Engineering
    Ningbo University
    Ningbo 315211
    People's Republic of China
;
data_I
_audit_creation_method     SHELXL-97
_chemical_name_systematic
;
(Heptanedioato-\k^2^O,O')bis(1,10-phenanthroline-\k^2^N,N')zinc(II) hexahydrate
;
_chemical_name_common     ?
_chemical_formula_moiety     'C31 H26 N4 O4 Zn, 6(H2 O)'
_chemical_formula_sum     'C31 H38 N4 O10 Zn'
_chemical_formula_iupac     '[Zn (C7 H10 O4) (C12 H8 N2)2], 6H2 O'
_chemical_formula_weight     692.02
_chemical_melting_point     '163'
_symmetry_cell_setting     monoclinic
_symmetry_space_group_name_H-M     'P 21/n'
_symmetry_space_group_name_Hall     '-P 2yn'
loop_
    _symmetry_equiv_pos_as_xyz
    'x, y, z'
    '-x+1/2, y+1/2, -z+1/2'
    '-x, -y, -z'
    'x-1/2, -y-1/2, z-1/2'
_cell_length_a     9.2050(18)
_cell_length_b     21.241(4)
_cell_length_c     16.598(3)
_cell_angle_alpha     90.00
_cell_angle_beta     96.48(3)
_cell_angle_gamma     90.00
_cell_volume     3224.6(11)
_cell_formula_units_Z     4
_cell_measurement_reflns_used     25
_cell_measurement_theta_min     5
_cell_measurement_theta_max     12.5
_cell_measurement_temperature     296(2)
_exptl_crystal_description     'block'
_exptl_crystal_colour     'colourless'
_exptl_crystal_size_max     0.430
_exptl_crystal_size_mid     0.260
_exptl_crystal_size_min     0.220
_exptl_crystal_density_diffrn     1.425
_exptl_crystal_density_meas     ?
_exptl_crystal_density_method     'not measured'
_exptl_crystal_F_000     1448
_exptl_absorpt_coefficient_mu     0.824
_exptl_absorpt_correction_type     'psi-scan'
_exptl_absorpt_process_details     '(North <i>et al</i>., 1968)'
_exptl_absorpt_correction_T_min     0.697
_exptl_absorpt_correction_T_max     0.834
_exptl_special_details
;
;
_diffrn_ambient_temperature     296(2)
_diffrn_radiation_type     MoK\a
_diffrn_radiation_wavelength     0.71073
_diffrn_radiation_source     'fine-focus sealed tube'
_diffrn_radiation_monochromator     graphite
_diffrn_measurement_device_type     'Bruker P4'
_diffrn_measurement_method     \q/2\q
_diffrn_detector_area_resol_mean     ?
_diffrn_reflns_number     9226
_diffrn_reflns_av_R_equivalents     0.0425
_diffrn_reflns_av_sigmaI/netI     0.1031
_diffrn_reflns_theta_min     1.56
_diffrn_reflns_theta_max     27.50
_diffrn_reflns_theta_full     27.50
_diffrn_measured_fraction_theta_max     1.000
_diffrn_measured_fraction_theta_full     1.000
_diffrn_reflns_limit_h_min     -11
_diffrn_reflns_limit_h_max     1
_diffrn_reflns_limit_k_min     -1
_diffrn_reflns_limit_k_max     27
_diffrn_reflns_limit_l_min     -21
_diffrn_reflns_limit_l_max     21
_diffrn_standards_number     3
_diffrn_standards_interval_count     97
_diffrn_standards_interval_time     ?
_diffrn_standards_decay_%     no
_refine_special_details
;
 Refinement of F^2^ against ALL reflections.  The weighted R-factor wR and
 goodness of fit S are based on F^2^, conventional R-factors R are based
 on F, with F set to zero for negative F^2^. The threshold expression of
 F^2^ > 2sigma(F^2^) is used only for calculating R-factors(gt) etc. and is
 not relevant to the choice of reflections for refinement.  R-factors based
 on F^2^ are statistically about twice as large as those based on F, and R-
 factors based on ALL data will be even larger.
;
_reflns_number_total     7393
_reflns_number_gt     3956
_reflns_threshold_expression     I>2\s(I)
_refine_ls_structure_factor_coef     Fsqd
_refine_ls_matrix_type     full
_refine_ls_R_factor_all     0.1350
_refine_ls_R_factor_gt     0.0591
_refine_ls_wR_factor_gt     0.0975
_refine_ls_wR_factor_ref     0.1167
_refine_ls_goodness_of_fit_ref     1.011
_refine_ls_restrained_S_all     1.010
_refine_ls_number_reflns     7393
_refine_ls_number_parameters     453
_refine_ls_number_restraints     18
_refine_ls_hydrogen_treatment     mixed
_refine_ls_weighting_scheme     calc
_refine_ls_weighting_details
         'calc w=1/[\s^2^(Fo^2^)+(0.0346P)^2^+1.0334P] where P=(Fo^2^+2Fc^2^)/3'
_atom_sites_solution_hydrogens     geom
_atom_sites_solution_primary     direct
_atom_sites_solution_secondary     difmap
_refine_ls_shift/su_max     0.001
_refine_ls_shift/su_mean     0.000
_refine_diff_density_max     0.336
_refine_diff_density_min     -0.288
_refine_ls_extinction_method     'SHELXL97 (Sheldrick, 2008)'
_refine_ls_extinction_coef     0.00132(18)
_refine_ls_extinction_expression
                                  'Fc^*^=kFc[1+0.001xFc^2^\l^3^/sin(2\q)]^-1/4^'
loop_
    _atom_type_symbol
    _atom_type_description
    _atom_type_scat_dispersion_real
    _atom_type_scat_dispersion_imag
    _atom_type_scat_source
    'C' 'C' 0.0033 0.0016
                         'International Tables Vol C Tables 4.2.6.8 and 6.1.1.4'
    'H' 'H' 0.0000 0.0000
                         'International Tables Vol C Tables 4.2.6.8 and 6.1.1.4'
    'N' 'N' 0.0061 0.0033
                         'International Tables Vol C Tables 4.2.6.8 and 6.1.1.4'
    'O' 'O' 0.0106 0.0060
                         'International Tables Vol C Tables 4.2.6.8 and 6.1.1.4'
    'Zn' 'Zn' 0.2839 1.4301
                         'International Tables Vol C Tables 4.2.6.8 and 6.1.1.4'
_computing_data_collection     'XSCANS (Siemens, 1996)'
_computing_cell_refinement     'XSCANS (Siemens, 1996)'
_computing_data_reduction     'XSCANS (Siemens, 1996)'
_computing_structure_solution     'SHELXS97 (Sheldrick, 2008)'
_computing_structure_refinement     'SHELXL97 (Sheldrick, 2008)'
_computing_molecular_graphics     'SHELXTL (Sheldrick, 2008)'
_computing_publication_material     'SHELXTL (Sheldrick, 2008)'
loop_
    _atom_site_type_symbol
    _atom_site_label
    _atom_site_fract_x
    _atom_site_fract_y
    _atom_site_fract_z
    _atom_site_U_iso_or_equiv
    _atom_site_adp_type
    _atom_site_calc_flag
    _atom_site_refinement_flags
    _atom_site_occupancy
    _atom_site_disorder_assembly
    _atom_site_disorder_group
    Zn Zn 0.45796(4) 0.04742(2) 0.72867(2) 0.03662(14) Uani d . 1 . .
    N N1 0.6065(3) 0.00835(14) 0.82659(17) 0.0385(7) Uani d . 1 . .
    N N2 0.4468(3) 0.11526(14) 0.82373(17) 0.0396(7) Uani d . 1 . .
    C C1 0.6859(4) -0.04345(19) 0.8282(2) 0.0484(9) Uani d . 1 . .
    H H1 0.6865 -0.0662 0.7804 0.058 Uiso calc R 1 . .
    C C2 0.7686(5) -0.0660(2) 0.8973(3) 0.0619(12) Uani d . 1 . .
    H H2 0.8243 -0.1024 0.8952 0.074 Uiso calc R 1 . .
    C C3 0.7668(5) -0.0338(2) 0.9682(3) 0.0629(12) Uani d . 1 . .
    H H3 0.8202 -0.0486 1.0153 0.075 Uiso calc R 1 . .
    C C4 0.6848(4) 0.02125(19) 0.9703(2) 0.0486(10) Uani d . 1 . .
    C C5 0.6771(5) 0.0579(2) 1.0425(2) 0.0644(13) Uani d . 1 . .
    H H5 0.7280 0.0448 1.0911 0.077 Uiso calc R 1 . .
    C C6 0.5972(5) 0.1109(2) 1.0404(2) 0.0654(13) Uani d . 1 . .
    H H6 0.5950 0.1339 1.0878 0.079 Uiso calc R 1 . .
    C C7 0.5155(4) 0.13299(19) 0.9674(2) 0.0478(10) Uani d . 1 . .
    C C8 0.4325(5) 0.1880(2) 0.9616(3) 0.0614(12) Uani d . 1 . .
    H H8 0.4282 0.2131 1.0072 0.074 Uiso calc R 1 . .
    C C9 0.3580(5) 0.20512(19) 0.8897(3) 0.0575(11) Uani d . 1 . .
    H H9 0.3010 0.2414 0.8859 0.069 Uiso calc R 1 . .
    C C10 0.3680(4) 0.16756(19) 0.8216(2) 0.0513(10) Uani d . 1 . .
    H H10 0.3171 0.1798 0.7725 0.062 Uiso calc R 1 . .
    C C11 0.5207(4) 0.09748(17) 0.8962(2) 0.0405(9) Uani d . 1 . .
    C C12 0.6062(4) 0.04080(17) 0.8974(2) 0.0394(9) Uani d . 1 . .
    N N3 0.5138(3) -0.02261(14) 0.64572(17) 0.0359(7) Uani d . 1 . .
    N N4 0.5801(3) 0.10061(13) 0.65101(16) 0.0339(7) Uani d . 1 . .
    C C13 0.4767(4) -0.08320(19) 0.6419(2) 0.0479(10) Uani d . 1 . .
    H H13 0.4083 -0.0977 0.6747 0.058 Uiso calc R 1 . .
    C C14 0.5360(4) -0.12543(18) 0.5911(2) 0.0474(10) Uani d . 1 . .
    H H14 0.5051 -0.1671 0.5891 0.057 Uiso calc R 1 . .
    C C15 0.6391(4) -0.10603(18) 0.5445(2) 0.0455(10) Uani d . 1 . .
    H H15 0.6815 -0.1345 0.5115 0.055 Uiso calc R 1 . .
    C C16 0.6810(4) -0.04252(17) 0.54645(18) 0.0357(8) Uani d . 1 . .
    C C17 0.7875(4) -0.01760(19) 0.4982(2) 0.0458(10) Uani d . 1 . .
    H H17 0.8350 -0.0444 0.4654 0.055 Uiso calc R 1 . .
    C C18 0.8192(4) 0.0444(2) 0.4999(2) 0.0451(9) Uani d . 1 . .
    H H18 0.8873 0.0599 0.4676 0.054 Uiso calc R 1 . .
    C C19 0.7503(4) 0.08676(17) 0.5505(2) 0.0366(8) Uani d . 1 . .
    C C20 0.7791(4) 0.15174(18) 0.5536(2) 0.0471(10) Uani d . 1 . .
    H H20 0.8472 0.1691 0.5227 0.057 Uiso calc R 1 . .
    C C21 0.7055(5) 0.18921(19) 0.6029(2) 0.0542(11) Uani d . 1 . .
    H H21 0.7200 0.2326 0.6036 0.065 Uiso calc R 1 . .
    C C22 0.6091(4) 0.16208(17) 0.6518(2) 0.0444(9) Uani d . 1 . .
    H H22 0.5632 0.1879 0.6865 0.053 Uiso calc R 1 . .
    C C23 0.6491(3) 0.06355(16) 0.60015(19) 0.0320(8) Uani d . 1 . .
    C C24 0.6144(3) -0.00242(16) 0.59791(18) 0.0293(8) Uani d . 1 . .
    O O1 0.2329(3) 0.07270(12) 0.68624(14) 0.0445(6) Uani d . 1 . .
    O O2 0.2732(3) -0.01112(12) 0.76159(15) 0.0468(7) Uani d . 1 . .
    C C25 0.1853(4) 0.02656(18) 0.7233(2) 0.0386(9) Uani d . 1 . .
    C C26 0.0227(4) 0.01661(18) 0.7220(2) 0.0451(10) Uani d . 1 . .
    H H26A 0.0056 -0.0170 0.7594 0.054 Uiso calc R 1 . .
    H H26B -0.0172 0.0034 0.6680 0.054 Uiso calc R 1 . .
    C C27 -0.0573(4) 0.07532(18) 0.7449(2) 0.0463(10) Uani d . 1 . .
    H H27A -0.1616 0.0672 0.7362 0.056 Uiso calc R 1 . .
    H H27B -0.0365 0.1091 0.7086 0.056 Uiso calc R 1 . .
    C C28 -0.0188(4) 0.09761(17) 0.8318(2) 0.0427(9) Uani d . 1 . .
    H H28A -0.0387 0.0641 0.8687 0.051 Uiso calc R 1 . .
    H H28B 0.0849 0.1070 0.8408 0.051 Uiso calc R 1 . .
    C C29 -0.1048(4) 0.15551(18) 0.8501(2) 0.0474(10) Uani d . 1 . .
    H H29A -0.0795 0.1893 0.8149 0.057 Uiso calc R 1 . .
    H H29B -0.2079 0.1466 0.8365 0.057 Uiso calc R 1 . .
    C C30 -0.0816(4) 0.17858(18) 0.9365(2) 0.0497(10) Uani d . 1 . .
    H H30A 0.0187 0.1929 0.9476 0.060 Uiso calc R 1 . .
    H H30B -0.0934 0.1431 0.9720 0.060 Uiso calc R 1 . .
    C C31 -0.1816(4) 0.23129(17) 0.9587(2) 0.0424(9) Uani d . 1 . .
    O O3 -0.1667(3) 0.24772(12) 1.03240(15) 0.0561(7) Uani d . 1 . .
    O O4 -0.2700(3) 0.25491(12) 0.90506(16) 0.0518(7) Uani d . 1 . .
    O O5 0.0621(4) 0.29022(19) 0.7220(3) 0.0979(13) Uani d D 1 . .
    H H5A -0.029(2) 0.294(2) 0.722(3) 0.117 Uiso d D 1 . .
    H H5B 0.082(5) 0.2586(18) 0.695(3) 0.117 Uiso d D 1 . .
    O O6 0.5105(4) 0.35021(17) 0.9056(2) 0.0760(10) Uani d D 1 . .
    H H6A 0.577(4) 0.3225(18) 0.908(2) 0.091 Uiso d D 1 . .
    H H6B 0.463(4) 0.351(2) 0.8597(16) 0.091 Uiso d D 1 . .
    O O7 0.3106(3) 0.36089(15) 0.7516(2) 0.0664(9) Uani d D 1 . .
    H H7A 0.234(3) 0.3389(15) 0.740(3) 0.080 Uiso d D 1 . .
    H H7B 0.286(4) 0.3996(9) 0.744(3) 0.080 Uiso d D 1 . .
    O O8 0.7737(3) 0.30601(17) 0.75204(18) 0.0672(9) Uani d D 1 . .
    H H8A 0.694(3) 0.312(2) 0.7220(19) 0.081 Uiso d D 1 . .
    H H8B 0.754(4) 0.289(2) 0.7958(15) 0.081 Uiso d D 1 . .
    O O9 0.5085(3) 0.31376(16) 0.65131(18) 0.0663(9) Uani d D 1 . .
    H H9A 0.453(4) 0.3297(19) 0.683(2) 0.080 Uiso d D 1 . .
    H H9B 0.456(4) 0.2967(19) 0.6116(18) 0.080 Uiso d D 1 . .
    O O10 0.1348(4) 0.19689(15) 0.6205(2) 0.0749(10) Uani d D 1 . .
    H H10A 0.196(4) 0.2109(18) 0.589(2) 0.090 Uiso d D 1 . .
    H H10B 0.166(5) 0.1614(13) 0.638(3) 0.090 Uiso d D 1 . .
loop_
    _atom_site_aniso_label
    _atom_site_aniso_U_11
    _atom_site_aniso_U_22
    _atom_site_aniso_U_33
    _atom_site_aniso_U_12
    _atom_site_aniso_U_13
    _atom_site_aniso_U_23
    Zn 0.0340(2) 0.0411(3) 0.0360(2) 0.0035(2) 0.00918(16) -0.0029(2)
    N1 0.0361(17) 0.0382(18) 0.0412(18) -0.0007(15) 0.0050(14) -0.0012(15)
    N2 0.0360(17) 0.0397(18) 0.0446(19) -0.0014(15) 0.0117(15) -0.0034(15)
    C1 0.050(2) 0.044(2) 0.050(2) 0.005(2) 0.0023(19) 0.003(2)
    C2 0.055(3) 0.059(3) 0.070(3) 0.017(2) -0.001(2) 0.016(2)
    C3 0.062(3) 0.069(3) 0.055(3) -0.002(3) -0.008(2) 0.016(2)
    C4 0.049(2) 0.052(3) 0.043(2) -0.011(2) -0.0036(19) 0.006(2)
    C5 0.071(3) 0.080(4) 0.041(2) -0.012(3) -0.001(2) 0.003(2)
    C6 0.081(3) 0.076(3) 0.040(3) -0.023(3) 0.010(2) -0.019(2)
    C7 0.053(2) 0.048(3) 0.044(2) -0.014(2) 0.012(2) -0.0103(19)
    C8 0.072(3) 0.050(3) 0.066(3) -0.006(2) 0.020(3) -0.029(2)
    C9 0.056(3) 0.041(2) 0.078(3) 0.006(2) 0.018(2) -0.015(2)
    C10 0.047(2) 0.048(3) 0.060(3) 0.002(2) 0.010(2) -0.006(2)
    C11 0.038(2) 0.043(2) 0.041(2) -0.0112(19) 0.0085(18) -0.0016(18)
    C12 0.041(2) 0.040(2) 0.038(2) -0.0066(19) 0.0083(17) 0.0002(18)
    N3 0.0355(17) 0.0338(17) 0.0385(17) 0.0038(14) 0.0044(14) -0.0020(13)
    N4 0.0336(16) 0.0360(18) 0.0329(16) 0.0057(14) 0.0078(13) -0.0007(14)
    C13 0.043(2) 0.049(3) 0.053(3) -0.002(2) 0.010(2) 0.004(2)
    C14 0.050(2) 0.037(2) 0.054(2) 0.003(2) 0.000(2) -0.005(2)
    C15 0.051(2) 0.045(2) 0.039(2) 0.010(2) 0.0009(19) -0.0086(18)
    C16 0.0365(19) 0.044(2) 0.0256(17) 0.0073(19) -0.0020(15) -0.0029(17)
    C17 0.054(2) 0.053(3) 0.033(2) 0.011(2) 0.0116(18) -0.0075(18)
    C18 0.047(2) 0.058(3) 0.0324(19) 0.006(2) 0.0126(17) 0.003(2)
    C19 0.035(2) 0.045(2) 0.0300(19) 0.0011(18) 0.0048(16) 0.0051(17)
    C20 0.051(2) 0.047(2) 0.045(2) 0.000(2) 0.0145(19) 0.005(2)
    C21 0.066(3) 0.036(2) 0.063(3) -0.006(2) 0.020(2) 0.002(2)
    C22 0.050(2) 0.037(2) 0.047(2) 0.0023(19) 0.0128(19) -0.0064(18)
    C23 0.0281(18) 0.040(2) 0.0274(18) 0.0062(16) 0.0009(15) 0.0012(15)
    C24 0.0280(18) 0.036(2) 0.0229(17) 0.0040(16) 0.0006(14) -0.0008(15)
    O1 0.0456(15) 0.0491(16) 0.0402(14) -0.0004(13) 0.0104(12) -0.0003(13)
    O2 0.0367(14) 0.0506(17) 0.0530(16) 0.0073(13) 0.0044(12) -0.0009(13)
    C25 0.038(2) 0.047(2) 0.033(2) -0.0004(19) 0.0100(17) -0.0141(18)
    C26 0.033(2) 0.053(2) 0.050(2) -0.0004(19) 0.0042(17) -0.013(2)
    C27 0.037(2) 0.055(2) 0.046(2) 0.0071(19) 0.0028(18) -0.0063(19)
    C28 0.034(2) 0.051(2) 0.043(2) 0.0076(19) 0.0055(17) -0.0003(19)
    C29 0.045(2) 0.045(2) 0.053(2) 0.0041(19) 0.0102(19) -0.003(2)
    C30 0.049(2) 0.051(3) 0.049(2) 0.009(2) 0.0070(19) -0.004(2)
    C31 0.046(2) 0.032(2) 0.052(3) 0.0022(19) 0.018(2) -0.0001(19)
    O3 0.075(2) 0.0500(17) 0.0447(17) 0.0128(16) 0.0137(15) -0.0042(14)
    O4 0.0510(17) 0.0512(17) 0.0543(17) 0.0130(14) 0.0110(14) 0.0012(14)
    O5 0.076(2) 0.083(3) 0.145(4) -0.020(2) 0.054(3) -0.036(2)
    O6 0.073(2) 0.078(2) 0.077(2) 0.0225(19) 0.0106(18) -0.023(2)
    O7 0.0578(19) 0.060(2) 0.083(2) 0.0079(16) 0.0120(18) -0.0120(19)
    O8 0.055(2) 0.095(3) 0.0522(18) 0.0039(19) 0.0068(15) 0.0066(18)
    O9 0.0517(19) 0.083(2) 0.064(2) 0.0020(17) 0.0033(15) -0.0208(17)
    O10 0.087(2) 0.059(2) 0.085(2) 0.0016(19) 0.042(2) 0.0066(18)
_geom_special_details
;
 All esds (except the esd in the dihedral angle between two l.s. planes)
 are estimated using the full covariance matrix.  The cell esds are taken
 into account individually in the estimation of esds in distances, angles
 and torsion angles; correlations between esds in cell parameters are only
 used when they are defined by crystal symmetry.  An approximate (isotropic)
 treatment of cell esds is used for estimating esds involving l.s. planes.
;
loop_
    _geom_bond_atom_site_label_1
    _geom_bond_atom_site_label_2
    _geom_bond_site_symmetry_2
    _geom_bond_distance
    _geom_bond_publ_flag
    Zn N4 . 2.128(3) y
    Zn N3 . 2.129(3) y
    Zn N2 . 2.148(3) y
    Zn N1 . 2.167(3) y
    Zn O1 . 2.178(3) y
    Zn O2 . 2.224(3) y
    Zn C25 . 2.540(4) ?
    N1 C1 . 1.320(4) ?
    N1 C12 . 1.363(4) ?
    N2 C10 . 1.325(5) ?
    N2 C11 . 1.367(4) ?
    C1 C2 . 1.388(5) ?
    C1 H1 . 0.9300 ?
    C2 C3 . 1.363(6) ?
    C2 H2 . 0.9300 ?
    C3 C4 . 1.395(6) ?
    C3 H3 . 0.9300 ?
    C4 C12 . 1.400(5) ?
    C4 C5 . 1.438(6) ?
    C5 C6 . 1.341(6) ?
    C5 H5 . 0.9300 ?
    C6 C7 . 1.431(6) ?
    C6 H6 . 0.9300 ?
    C7 C8 . 1.393(6) ?
    C7 C11 . 1.408(5) ?
    C8 C9 . 1.357(6) ?
    C8 H8 . 0.9300 ?
    C9 C10 . 1.395(5) ?
    C9 H9 . 0.9300 ?
    C10 H10 . 0.9300 ?
    C11 C12 . 1.437(5) ?
    N3 C13 . 1.331(4) ?
    N3 C24 . 1.355(4) ?
    N4 C22 . 1.333(4) ?
    N4 C23 . 1.363(4) ?
    C13 C14 . 1.385(5) ?
    C13 H13 . 0.9300 ?
    C14 C15 . 1.355(5) ?
    C14 H14 . 0.9300 ?
    C15 C16 . 1.403(5) ?
    C15 H15 . 0.9300 ?
    C16 C24 . 1.396(4) ?
    C16 C17 . 1.436(5) ?
    C17 C18 . 1.349(5) ?
    C17 H17 . 0.9300 ?
    C18 C19 . 1.427(5) ?
    C18 H18 . 0.9300 ?
    C19 C23 . 1.401(5) ?
    C19 C20 . 1.405(5) ?
    C20 C21 . 1.374(5) ?
    C20 H20 . 0.9300 ?
    C21 C22 . 1.393(5) ?
    C21 H21 . 0.9300 ?
    C22 H22 . 0.9300 ?
    C23 C24 . 1.437(5) ?
    O1 C25 . 1.262(4) ?
    O2 C25 . 1.259(4) ?
    C25 C26 . 1.509(5) ?
    C26 C27 . 1.519(5) ?
    C26 H26A . 0.9700 ?
    C26 H26B . 0.9700 ?
    C27 C28 . 1.521(5) ?
    C27 H27A . 0.9700 ?
    C27 H27B . 0.9700 ?
    C28 C29 . 1.512(5) ?
    C28 H28A . 0.9700 ?
    C28 H28B . 0.9700 ?
    C29 C30 . 1.507(5) ?
    C29 H29A . 0.9700 ?
    C29 H29B . 0.9700 ?
    C30 C31 . 1.521(5) ?
    C30 H30A . 0.9700 ?
    C30 H30B . 0.9700 ?
    C31 O4 . 1.242(4) ?
    C31 O3 . 1.264(4) ?
    O5 H5A . 0.84(2) ?
    O5 H5B . 0.84(4) ?
    O6 H6A . 0.85(4) ?
    O6 H6B . 0.83(3) ?
    O7 H7A . 0.85(3) ?
    O7 H7B . 0.86(2) ?
    O8 H8A . 0.85(3) ?
    O8 H8B . 0.85(3) ?
    O9 H9A . 0.84(4) ?
    O9 H9B . 0.85(3) ?
    O10 H10A . 0.86(4) ?
    O10 H10B . 0.85(3) ?
loop_
    _geom_angle_atom_site_label_1
    _geom_angle_atom_site_label_2
    _geom_angle_atom_site_label_3
    _geom_angle_site_symmetry_1
    _geom_angle_site_symmetry_3
    _geom_angle
    _geom_angle_publ_flag
    N4 Zn N3 . . 78.26(11) y
    N4 Zn N2 . . 99.28(11) y
    N3 Zn N2 . . 168.21(11) y
    N4 Zn N1 . . 109.01(11) y
    N3 Zn N1 . . 92.26(11) y
    N2 Zn N1 . . 77.55(11) y
    N4 Zn O1 . . 102.80(10) y
    N3 Zn O1 . . 104.68(10) y
    N2 Zn O1 . . 87.11(10) y
    N1 Zn O1 . . 146.42(10) y
    N4 Zn O2 . . 156.42(10) y
    N3 Zn O2 . . 90.89(10) y
    N2 Zn O2 . . 95.35(10) y
    N1 Zn O2 . . 92.10(10) y
    O1 Zn O2 . . 59.45(9) y
    N4 Zn C25 . . 131.21(12) ?
    N3 Zn C25 . . 99.51(11) ?
    N2 Zn C25 . . 90.80(11) ?
    N1 Zn C25 . . 119.78(12) ?
    O1 Zn C25 . . 29.77(10) ?
    O2 Zn C25 . . 29.69(10) ?
    C1 N1 C12 . . 117.3(3) ?
    C1 N1 Zn . . 129.5(3) ?
    C12 N1 Zn . . 113.0(2) ?
    C10 N2 C11 . . 118.2(3) ?
    C10 N2 Zn . . 127.9(3) ?
    C11 N2 Zn . . 113.6(2) ?
    N1 C1 C2 . . 123.8(4) ?
    N1 C1 H1 . . 118.1 ?
    C2 C1 H1 . . 118.1 ?
    C3 C2 C1 . . 118.8(4) ?
    C3 C2 H2 . . 120.6 ?
    C1 C2 H2 . . 120.6 ?
    C2 C3 C4 . . 120.1(4) ?
    C2 C3 H3 . . 120.0 ?
    C4 C3 H3 . . 120.0 ?
    C3 C4 C12 . . 117.1(4) ?
    C3 C4 C5 . . 123.5(4) ?
    C12 C4 C5 . . 119.3(4) ?
    C6 C5 C4 . . 120.7(4) ?
    C6 C5 H5 . . 119.6 ?
    C4 C5 H5 . . 119.6 ?
    C5 C6 C7 . . 122.1(4) ?
    C5 C6 H6 . . 118.9 ?
    C7 C6 H6 . . 118.9 ?
    C8 C7 C11 . . 117.5(4) ?
    C8 C7 C6 . . 124.5(4) ?
    C11 C7 C6 . . 118.0(4) ?
    C9 C8 C7 . . 120.3(4) ?
    C9 C8 H8 . . 119.8 ?
    C7 C8 H8 . . 119.8 ?
    C8 C9 C10 . . 119.1(4) ?
    C8 C9 H9 . . 120.5 ?
    C10 C9 H9 . . 120.5 ?
    N2 C10 C9 . . 123.0(4) ?
    N2 C10 H10 . . 118.5 ?
    C9 C10 H10 . . 118.5 ?
    N2 C11 C7 . . 122.0(4) ?
    N2 C11 C12 . . 117.5(3) ?
    C7 C11 C12 . . 120.5(3) ?
    N1 C12 C4 . . 122.9(4) ?
    N1 C12 C11 . . 117.7(3) ?
    C4 C12 C11 . . 119.3(3) ?
    C13 N3 C24 . . 117.8(3) ?
    C13 N3 Zn . . 128.8(3) ?
    C24 N3 Zn . . 112.9(2) ?
    C22 N4 C23 . . 117.7(3) ?
    C22 N4 Zn . . 129.3(2) ?
    C23 N4 Zn . . 112.6(2) ?
    N3 C13 C14 . . 122.6(4) ?
    N3 C13 H13 . . 118.7 ?
    C14 C13 H13 . . 118.7 ?
    C15 C14 C13 . . 120.0(4) ?
    C15 C14 H14 . . 120.0 ?
    C13 C14 H14 . . 120.0 ?
    C14 C15 C16 . . 119.2(3) ?
    C14 C15 H15 . . 120.4 ?
    C16 C15 H15 . . 120.4 ?
    C24 C16 C15 . . 117.5(3) ?
    C24 C16 C17 . . 119.4(3) ?
    C15 C16 C17 . . 123.0(3) ?
    C18 C17 C16 . . 120.5(3) ?
    C18 C17 H17 . . 119.8 ?
    C16 C17 H17 . . 119.8 ?
    C17 C18 C19 . . 121.3(3) ?
    C17 C18 H18 . . 119.4 ?
    C19 C18 H18 . . 119.4 ?
    C23 C19 C20 . . 117.3(3) ?
    C23 C19 C18 . . 119.6(3) ?
    C20 C19 C18 . . 123.1(3) ?
    C21 C20 C19 . . 119.2(4) ?
    C21 C20 H20 . . 120.4 ?
    C19 C20 H20 . . 120.4 ?
    C20 C21 C22 . . 119.8(4) ?
    C20 C21 H21 . . 120.1 ?
    C22 C21 H21 . . 120.1 ?
    N4 C22 C21 . . 122.6(3) ?
    N4 C22 H22 . . 118.7 ?
    C21 C22 H22 . . 118.7 ?
    N4 C23 C19 . . 123.3(3) ?
    N4 C23 C24 . . 117.5(3) ?
    C19 C23 C24 . . 119.2(3) ?
    N3 C24 C16 . . 122.8(3) ?
    N3 C24 C23 . . 117.3(3) ?
    C16 C24 C23 . . 119.9(3) ?
    C25 O1 Zn . . 91.2(2) ?
    C25 O2 Zn . . 89.2(2) ?
    O2 C25 O1 . . 120.1(3) ?
    O2 C25 C26 . . 119.9(3) ?
    O1 C25 C26 . . 120.0(4) ?
    O2 C25 Zn . . 61.09(19) ?
    O1 C25 Zn . . 59.01(18) ?
    C26 C25 Zn . . 177.7(3) ?
    C25 C26 C27 . . 112.9(3) ?
    C25 C26 H26A . . 109.0 ?
    C27 C26 H26A . . 109.0 ?
    C25 C26 H26B . . 109.0 ?
    C27 C26 H26B . . 109.0 ?
    H26A C26 H26B . . 107.8 ?
    C26 C27 C28 . . 115.2(3) ?
    C26 C27 H27A . . 108.5 ?
    C28 C27 H27A . . 108.5 ?
    C26 C27 H27B . . 108.5 ?
    C28 C27 H27B . . 108.5 ?
    H27A C27 H27B . . 107.5 ?
    C29 C28 C27 . . 111.8(3) ?
    C29 C28 H28A . . 109.2 ?
    C27 C28 H28A . . 109.2 ?
    C29 C28 H28B . . 109.2 ?
    C27 C28 H28B . . 109.2 ?
    H28A C28 H28B . . 107.9 ?
    C30 C29 C28 . . 115.8(3) ?
    C30 C29 H29A . . 108.3 ?
    C28 C29 H29A . . 108.3 ?
    C30 C29 H29B . . 108.3 ?
    C28 C29 H29B . . 108.3 ?
    H29A C29 H29B . . 107.4 ?
    C29 C30 C31 . . 116.5(3) ?
    C29 C30 H30A . . 108.2 ?
    C31 C30 H30A . . 108.2 ?
    C29 C30 H30B . . 108.2 ?
    C31 C30 H30B . . 108.2 ?
    H30A C30 H30B . . 107.3 ?
    O4 C31 O3 . . 124.9(3) ?
    O4 C31 C30 . . 119.2(3) ?
    O3 C31 C30 . . 115.8(4) ?
    H5A O5 H5B . . 111(3) ?
    H6A O6 H6B . . 111(3) ?
    H7A O7 H7B . . 107(3) ?
    H8A O8 H8B . . 108(3) ?
    H9A O9 H9B . . 108(3) ?
    H10A O10 H10B . . 107(3) ?
loop_
    _geom_hbond_atom_site_label_D
    _geom_hbond_atom_site_label_H
    _geom_hbond_atom_site_label_A
    _geom_hbond_site_symmetry_A
    _geom_hbond_distance_DH
    _geom_hbond_distance_HA
    _geom_hbond_distance_DA
    _geom_hbond_angle_DHA
    _geom_hbond_publ_flag
    O5 H5A O8 1_455 0.84(2) 1.95(2) 2.776(5) 165(5) y
    O5 H5B O10 1_555 0.84(4) 1.90(4) 2.733(6) 170(4) y
    O6 H6A O4 1_655 0.85(4) 2.02(2) 2.861(5) 176(3) y
    O6 H6B O7 1_555 0.83(3) 2.16(3) 2.985(5) 170(3) y
    O7 H7A O5 1_555 0.85(3) 1.89(3) 2.734(5) 176(5) y
    O7 H7B O2 2_556 0.86(2) 1.97(2) 2.828(4) 174(5) y
    O8 H8A O9 1_555 0.85(3) 1.96(3) 2.804(4) 172(4) y
    O8 H8B O4 1_655 0.85(3) 1.99(3) 2.832(4) 173(3) y
    O9 H9A O7 1_555 0.84(4) 1.95(2) 2.789(4) 175(4) y
    O9 H9B O3 4_665 0.85(3) 1.89(3) 2.736(4) 173(4) y
    O10 H10A O3 4_665 0.86(2) 1.88(4) 2.732(4) 171(4) y
    O10 H10B O1 1_555 0.85(3) 2.11(3) 2.957(4) 176(4) y
    C2 H2 O9 2_646 0.93 2.53 3.429(5) 162 y
    C5 H5 O2 3_657 0.93 2.55 3.381(4) 149 y
    C17 H17 O1 3_656 0.93 2.59 3.263(4) 129 y
    C18 H18 O6 4_665 0.93 2.50 3.344(5) 151 y
    C26 H26B Cg1 1_455 0.97 2.99 3.791(4) 140 y
    C27 H27A Cg2 1_455 0.97 2.82 3.375(4) 117 y
