# Supplementary material for: (Heptanedioato-κ2 O,O′)bis­(1,10-phenanthroline-κ2 N,N′)zinc(II) hexa­hydrate
Source: Acta Crystallogr Sect E Struct Rep Online. 2008 Mar 7;64(Pt 4):m527–8. doi: 10.1107/S1600536808006004 (PMC2961045; doi:10.1107/S1600536808006004)
Supplement: Supplementary file 2 [file e-64-0m527-Isup2.hkl]

# 
# h,k,l, Fc-squared, Fo-squared, sigma(Fo-squared) and status flag 
# 
data_I
_shelx_title ' [Zn(phen)2(C7H10O4])].6H2O in P2(1)/n' 
_shelx_refln_list_code          4 
_shelx_F_calc_maximum      321.01 
_exptl_crystal_F_000      1448.00 
_reflns_d_resolution_high  0.7696 
 
loop_ 
 _symmetry_equiv_pos_as_xyz 
 'x, y, z' 
 '-x+1/2, y+1/2, -z+1/2' 
 '-x, -y, -z' 
 'x-1/2, -y-1/2, z-1/2' 
 
_cell_length_a     9.2050 
_cell_length_b    21.2410 
_cell_length_c    16.5980 
_cell_angle_alpha  90.000 
_cell_angle_beta   96.478 
_cell_angle_gamma  90.000 
 
_shelx_F_squared_multiplier     1.000 
 
loop_ 
 _refln_index_h 
 _refln_index_k 
 _refln_index_l 
 _refln_F_squared_calc 
 _refln_F_squared_meas 
 _refln_F_squared_sigma 
 _refln_observed_status 
   2   0   0     2147.48     2000.41     68.27 o 
   4   0   0    14253.35    15533.10    219.87 o 
   6   0   0      147.65       81.69     44.95 o 
   8   0   0       77.46       98.80     41.88 o 
  10   0   0      119.93      168.93     83.63 o 
   1   1   0    52195.28    51876.68    325.07 o 
   2   1   0     4617.76     4490.08    271.81 o 
   3   1   0      993.05      934.32     25.85 o 
   4   1   0      129.69      130.78     18.49 o 
   5   1   0      864.36      888.95     34.33 o 
   6   1   0      413.66      427.92     53.93 o 
   7   1   0        1.17       65.97     30.61 o 
   8   1   0      344.49      375.44     34.54 o 
   9   1   0      382.83      361.16     37.78 o 
  10   1   0       21.91      -50.02     53.22 o 
  11   1   0      254.44      377.36     73.17 o 
   0   2   0    42064.06    40461.25    169.52 o 
   1   2   0      694.34      646.03     14.41 o 
   2   2   0     1132.34     1013.50     34.42 o 
   3   2   0      677.24      687.57     32.58 o 
   4   2   0     3802.23     4075.64    120.71 o 
   5   2   0      694.47      644.81     42.46 o 
   6   2   0       45.97       46.62     37.57 o 
   7   2   0      827.64      822.26     54.98 o 
   8   2   0      189.56      262.73     48.98 o 
   9   2   0      652.35      622.97     59.57 o 
  10   2   0      108.28      101.44     99.36 o 
  11   2   0        1.80      -23.52     78.48 o 
   1   3   0     9457.18     9402.01     87.29 o 
   2   3   0       10.91       -2.09     21.01 o 
   3   3   0      136.24       84.06     23.38 o 
   4   3   0     5919.83     5377.04    129.97 o 
   5   3   0      356.87      341.82     36.74 o 
   6   3   0     3185.46     3470.31    142.72 o 
   7   3   0       36.96      117.03     49.68 o 
   8   3   0     1199.30     1160.49     61.95 o 
   9   3   0        2.02      102.55     39.10 o 
  10   3   0       37.29      160.16     68.18 o 
  11   3   0        1.77       11.69     68.46 o 
   0   4   0     3634.49     4001.78     82.21 o 
   1   4   0      647.66      632.11     33.50 o 
   2   4   0    15693.08    15770.61    177.93 o 
   4   4   0       15.42       54.27     25.74 o 
   5   4   0     6053.91     5605.35    149.14 o 
   6   4   0       54.08       35.48     36.60 o 
   7   4   0     1653.88     1617.11     70.32 o 
   8   4   0      139.12      158.92     44.95 o 
   9   4   0        3.55       12.94     40.07 o 
  10   4   0        2.03       30.89     72.91 o 
  11   4   0       59.05        4.45     92.40 o 
   1   5   0     1271.06     1301.20     31.92 o 
   2   5   0      152.42      187.18     25.89 o 
   3   5   0     2339.68     2499.39     92.99 o 
   4   5   0     6070.48     5505.29    141.68 o 
   5   5   0       16.93      -29.78     29.78 o 
   6   5   0     1579.31     1588.64     64.06 o 
   7   5   0      492.46      451.63     51.08 o 
   8   5   0     2976.83     2899.73    142.10 o 
   9   5   0      148.41       64.71     80.01 o 
  10   5   0       16.45      -69.85     69.85 o 
  11   5   0       51.41       -0.56     94.76 o 
   0   6   0     2289.64     2141.59     79.11 o 
   1   6   0    10972.22    11225.36    149.35 o 
   2   6   0      489.27      468.59     31.74 o 
   3   6   0       35.82       12.11     23.38 o 
   4   6   0      625.87      583.27     39.53 o 
   5   6   0     4866.05     4883.78    154.73 o 
   6   6   0        4.37       41.33     35.90 o 
   7   6   0     1223.57     1234.89     63.90 o 
   8   6   0      215.65      101.59     47.18 o 
   9   6   0      527.39      476.67     86.29 o 
  10   6   0      803.22      655.84    111.77 o 
  11   6   0      114.88      132.47    100.61 o 
   1   7   0     2412.41     2310.75     63.38 o 
   2   7   0      189.10      156.43     27.14 o 
   3   7   0      458.89      440.13     33.69 o 
   4   7   0     7483.47     6996.16    167.19 o 
   5   7   0      755.86      759.22     47.33 o 
   6   7   0     1775.04     1887.73     68.24 o 
   7   7   0        9.03       88.22     37.71 o 
   8   7   0      176.05      185.22     44.53 o 
   9   7   0      399.86      429.05     90.74 o 
  10   7   0        8.68       81.26     75.42 o 
  11   7   0       19.59      -33.40     86.55 o 
   0   8   0     6985.23     6850.14    139.46 o 
   1   8   0       29.60       99.26     19.76 o 
   2   8   0      623.70      513.84     34.39 o 
   3   8   0     2790.99     2584.28    101.91 o 
   4   8   0      262.27      213.63     35.35 o 
   5   8   0     4592.12     4552.45    156.91 o 
   6   8   0       10.99      -12.25     37.29 o 
   7   8   0     3840.66     3759.17    148.98 o 
   8   8   0      172.68      158.08     52.46 o 
   9   8   0      296.37      366.55     98.67 o 
  10   8   0      520.44      438.53    103.13 o 
  11   8   0       19.57      -33.12     83.91 o 
   1   9   0      108.00      137.61     36.81 o 
   2   9   0     1703.35     1733.10     56.28 o 
   3   9   0      189.58      129.42     29.64 o 
   4   9   0       41.68        4.17     31.87 o 
   5   9   0     1035.89     1108.89     62.23 o 
   6   9   0      588.66      589.59     55.81 o 
   7   9   0      111.44      127.19     61.51 o 
   8   9   0      589.75      587.19     63.47 o 
   9   9   0      750.94      622.71     86.99 o 
  10   9   0        1.98       48.42     74.86 o 
  11   9   0       79.49       70.13     85.16 o 
   0  10   0     2135.85     1932.26     61.88 o 
   1  10   0        5.72       23.51     19.77 o 
   2  10   0      326.84      440.22     37.02 o 
   3  10   0     1303.95     1272.10     53.20 o 
   4  10   0      482.47      515.54     46.07 o 
   5  10   0      653.10      648.91     50.39 o 
   6  10   0      532.93      537.93     52.19 o 
   7  10   0      487.90      391.22     51.08 o 
   8  10   0      716.73      689.38     60.41 o 
   9  10   0      111.36      117.45     96.15 o 
  10  10   0      169.10      223.48     85.44 o 
  11  10   0        0.33       14.61     97.68 o 
   1  11   0     4207.96     3950.38    148.80 o 
   2  11   0     1774.45     1688.01     61.99 o 
   3  11   0     7214.28     6826.69    167.51 o 
   4  11   0        0.18      -35.34     35.34 o 
   5  11   0       77.37       61.92     38.96 o 
   6  11   0       32.63      -22.68     40.35 o 
   7  11   0       11.60       30.20     40.49 o 
   8  11   0       42.02       45.78     83.35 o 
   9  11   0      609.94      565.19    101.32 o 
  10  11   0       24.24       -5.98     81.40 o 
   0  12   0     1388.01     1300.59     54.45 o 
   1  12   0      669.22      744.86     33.07 o 
   2  12   0     3280.54     3158.38    129.65 o 
   3  12   0        4.46      -28.39     35.34 o 
   4  12   0      111.70      157.94     38.27 o 
   5  12   0     1610.79     1615.27     68.93 o 
   6  12   0      417.56      406.24     53.16 o 
   7  12   0       34.17       28.66     41.05 o 
   8  12   0     1242.65     1143.59    105.94 o 
   9  12   0       32.36       84.19     80.15 o 
  10  12   0      195.63       78.07     90.31 o 
   1  13   0     5684.40     5667.62    117.30 o 
   2  13   0      792.19      819.65     53.32 o 
   3  13   0      537.31      486.31     46.07 o 
   4  13   0      140.48      130.67     41.05 o 
   5  13   0      666.25      624.54     53.87 o 
   6  13   0     1765.05     1698.51     77.42 o 
   7  13   0      753.71      787.93     65.00 o 
   8  13   0       13.55      -66.93     66.93 o 
   9  13   0      288.10      291.54    100.06 o 
  10  13   0       32.67      -77.37     77.37 o 
   0  14   0     2702.23     2765.15    121.09 o 
   1  14   0     2315.79     2374.28     52.80 o 
   2  14   0      850.27      781.09     61.67 o 
   3  14   0     1663.92     1658.41     68.38 o 
   4  14   0        8.71       37.15     41.19 o 
   5  14   0     2091.50     2193.32     79.38 o 
   6  14   0       42.63       98.66     44.95 o 
   7  14   0      377.50      398.99     85.73 o 
   8  14   0      287.17      273.17     88.23 o 
   9  14   0      144.12      121.20    110.77 o 
  10  14   0        7.33       67.63     88.64 o 
   1  15   0      174.33      868.56    204.50 o 
   2  15   0     1975.53     2098.07     73.82 o 
   3  15   0       90.72      322.98     47.31 o 
   4  15   0     1220.35     1219.98     66.55 o 
   5  15   0      101.05      179.09     45.92 o 
   6  15   0     1954.41     1804.52     81.46 o 
   7  15   0        9.99      -77.09     97.96 o 
   8  15   0      633.25      739.03    100.90 o 
   9  15   0       19.68      -30.75     81.12 o 
   0  16   0      230.20      162.54     48.71 o 
   1  16   0      181.39      159.61     31.24 o 
   2  16   0       74.27      -48.43     48.43 o 
   3  16   0      458.63      392.61     49.82 o 
   4  16   0        0.85       26.99     40.49 o 
   5  16   0     1288.21     1266.73     66.27 o 
   6  16   0        8.50       31.31     53.71 o 
   7  16   0      789.88      906.79    104.53 o 
   8  16   0        3.29      -40.91     91.84 o 
   9  16   0      169.12      139.02    114.94 o 
   1  17   0      585.67      613.48     49.97 o 
   2  17   0      880.02      856.08     65.56 o 
   3  17   0       11.06       18.37     41.33 o 
   4  17   0       25.76       32.28     50.23 o 
   5  17   0        3.35       43.55     39.66 o 
   6  17   0     1255.95     1430.23    128.49 o 
   7  17   0        5.57       24.77     80.57 o 
   8  17   0      248.94       46.90    104.51 o 
   9  17   0        0.12      -63.17     83.07 o 
   0  18   0        6.65      -40.63     40.63 o 
   1  18   0       65.05       56.06     34.44 o 
   2  18   0      934.11      855.67     64.87 o 
   3  18   0      136.25      105.90     43.42 o 
   4  18   0      667.52      589.02     56.09 o 
   5  18   0       39.43       46.34     67.21 o 
   6  18   0       65.85      125.65     85.16 o 
   7  18   0      470.54      390.23    101.32 o 
   8  18   0        6.37       25.74     83.21 o 
   9  18   0        1.21       10.44     91.70 o 
   1  19   0     1668.25     1706.21     52.48 o 
   2  19   0      292.59      224.47     52.74 o 
   3  19   0       50.76      -55.10     55.10 o 
   4  19   0      140.77      119.26     44.25 o 
   5  19   0       49.04      -54.69     83.21 o 
   6  19   0      247.12      364.60     98.80 o 
   7  19   0       53.07      -74.17     74.17 o 
   8  19   0       16.16       10.85     80.29 o 
   0  20   0     2001.88     2064.98     80.35 o 
   1  20   0        5.81       -4.65     30.44 o 
   2  20   0      319.25      411.65     50.93 o 
   3  20   0       80.38      117.58     44.25 o 
   4  20   0       23.55       37.43     73.05 o 
   5  20   0        9.33       64.15     89.47 o 
   6  20   0        1.30        8.35     84.32 o 
   7  20   0       13.29      -48.01     80.29 o 
   8  20   0        4.50       57.47     87.25 o 
   1  21   0      424.89      520.75     54.42 o 
   2  21   0      114.67      116.75     99.36 o 
   3  21   0      148.90      301.41     95.88 o 
   4  21   0        8.02      121.62     73.75 o 
   5  21   0        3.14       20.87     79.59 o 
   6  21   0       56.91      199.40    107.29 o 
   7  21   0      170.37      186.89    104.78 o 
   0  22   0      218.27      258.70     79.74 o 
   1  22   0      114.62       70.11     98.87 o 
   2  22   0      504.38      548.76    106.61 o 
   3  22   0       85.64      167.68     98.66 o 
   4  22   0      105.92      206.09     81.40 o 
   5  22   0       33.55       90.17     88.78 o 
   6  22   0        1.74        3.76     90.31 o 
   7  22   0        6.03      -64.29    105.89 o 
   1  23   0      630.05      622.86     95.27 o 
   2  23   0        0.28       70.97     82.93 o 
   3  23   0       79.92      117.30     85.30 o 
   4  23   0        8.12        5.43     86.27 o 
   5  23   0       41.31      -11.55    101.72 o 
   6  23   0       39.95      -63.59    104.50 o 
   0  24   0       78.04       22.54     96.29 o 
   1  24   0       52.68        4.72     67.76 o 
   2  24   0       93.69       89.75    106.31 o 
   3  24   0      145.38      194.12     82.52 o 
   4  24   0       21.15        7.51     86.97 o 
   5  24   0        3.91       37.15     92.81 o 
   1  25   0      103.18        6.26     99.84 o 
   2  25   0       58.74      166.15    105.75 o 
   3  25   0        3.89       96.15     87.66 o 
   4  25   0       10.20      -96.71     96.71 o 
   5  25   0        2.61       15.45    105.75 o 
   0  26   0       16.58       39.10     71.11 o 
   1  26   0        7.21        4.19     74.51 o 
   2  26   0       19.73      163.22    109.65 o 
   3  26   0      141.92      182.43    101.44 o 
   1  27   0       31.96       28.86     74.10 o 
   2  27   0       81.91        9.04     94.21 o 
 -11   0   1        9.70      -20.87     86.55 o 
  -9   0   1      959.70      847.43     63.75 o 
  -7   0   1     2980.37     3241.82    141.29 o 
  -5   0   1     3967.64     4169.62    130.98 o 
  -3   0   1      122.62      122.74     23.80 o 
  -1   0   1       68.07       53.54      7.97 o 
   1   0   1       45.48       29.28      8.01 o 
   3   0   1     3279.06     2933.81     94.51 o 
   5   0   1     1851.93     1763.06     64.50 o 
   7   0   1     5469.10     5672.89    181.34 o 
   9   0   1      248.37      240.05     49.40 o 
  11   0   1        3.72      -57.05     76.53 o 
 -11   1   1        0.55        3.82     56.79 o 
 -10   1   1      420.64      389.38     65.80 o 
  -9   1   1       19.56       33.01     29.49 o 
  -8   1   1     1106.34     1058.64     45.28 o 
  -7   1   1      431.86      441.77     37.37 o 
  -6   1   1     2973.82     2746.39    143.34 o 
  -5   1   1       67.63       50.30     23.96 o 
  -4   1   1     8585.43     9225.08    735.72 o 
  -3   1   1     1534.08     1427.42     32.72 o 
  -2   1   1        5.86       -2.04     12.20 o 
  -1   1   1     7097.99     7561.46     52.85 o 
   0   1   1     1565.80     1544.53     16.36 o 
   1   1   1       41.40       44.60      7.01 o 
   2   1   1     1059.15     1120.68     25.42 o 
   3   1   1      145.02      196.11     59.84 o 
   4   1   1    13380.58    12312.91    136.88 o 
   5   1   1      563.95      586.47     29.43 o 
   6   1   1     6266.86     6365.52    341.52 o 
   7   1   1        9.08       38.19     43.28 o 
   8   1   1     1178.12     1217.94     46.02 o 
   9   1   1       34.45       15.78     33.89 o 
  10   1   1       24.34      -24.10     60.60 o 
  11   1   1       57.56       43.50     69.02 o 
 -11   2   1      303.21      304.76     90.87 o 
 -10   2   1      129.89       88.36     74.73 o 
  -9   2   1      240.37      187.03     46.06 o 
  -8   2   1        0.97      -21.01     37.43 o 
  -7   2   1      766.71      761.27     53.59 o 
  -6   2   1      150.25      198.16     40.08 o 
  -5   2   1    13157.40    14469.42    228.65 o 
  -4   2   1     2869.17     2855.83    110.45 o 
  -3   2   1    12415.69    12638.74    173.53 o 
  -2   2   1     4225.15     4131.75     89.58 o 
  -1   2   1      663.02      694.04     15.96 o 
   0   2   1    18925.05    18618.42    428.08 o 
   1   2   1     1044.51     1112.30     47.27 o 
   2   2   1     8919.19     8145.45    123.05 o 
   3   2   1       12.71       61.37     21.85 o 
   4   2   1       35.91       19.76     24.63 o 
   5   2   1     5863.53     5921.17    151.23 o 
   6   2   1     1655.19     1597.52     61.97 o 
   7   2   1     1904.60     1890.68     76.88 o 
   8   2   1      243.14      172.42     50.24 o 
   9   2   1      445.19      499.20     51.77 o 
  10   2   1      438.59      451.32     92.13 o 
  11   2   1       65.18      132.05     95.60 o 
 -11   3   1        3.61       25.19     74.17 o 
 -10   3   1       34.55       21.01     64.01 o 
  -9   3   1      337.27      334.27     48.99 o 
  -8   3   1      148.91      146.95     43.14 o 
  -7   3   1       16.03       56.63     39.66 o 
  -6   3   1     1687.88     1644.49     65.32 o 
  -5   3   1      567.02      554.14     42.32 o 
  -4   3   1       19.51      -17.81     23.24 o 
  -3   3   1    10939.11    10593.24    161.11 o 
  -2   3   1    14917.34    14831.85    166.46 o 
  -1   3   1      105.72       96.28     11.71 o 
   0   3   1     1829.51     1760.72     85.99 o 
   1   3   1    12410.47    12601.81     93.06 o 
   2   3   1     2315.90     2487.94     79.12 o 
   3   3   1      190.83      191.50     26.44 o 
   4   3   1       48.44       63.31     25.74 o 
   5   3   1      602.16      521.44     40.65 o 
   6   3   1     3269.32     3125.84    131.85 o 
   7   3   1      816.25      816.68     56.10 o 
   8   3   1       13.23      -19.06     40.49 o 
   9   3   1      625.52      702.58     69.59 o 
  10   3   1       36.17       79.32     77.78 o 
  11   3   1      576.10      587.31    121.92 o 
 -11   4   1        0.08      -35.07     76.81 o 
 -10   4   1      737.76      691.60    103.27 o 
  -9   4   1      226.44      140.97     46.20 o 
  -8   4   1      579.76      527.35     54.56 o 
  -7   4   1      107.51      146.11     41.19 o 
  -6   4   1      115.20      136.23     41.33 o 
  -5   4   1      449.80      433.84     42.59 o 
  -4   4   1     7909.71     7632.55    161.76 o 
  -3   4   1       12.68       39.66     21.57 o 
  -2   4   1    67520.13    65810.67    365.59 o 
  -1   4   1      132.10      142.12     14.57 o 
   0   4   1    22367.31    22727.13    433.11 o 
   1   4   1      196.37      261.46     37.37 o 
   2   4   1       38.84       31.45     22.54 o 
   3   4   1     5577.96     5439.14    131.71 o 
   4   4   1    11181.53    10215.05    184.26 o 
   5   4   1     3563.73     3572.36    127.44 o 
   6   4   1      112.95      148.20     45.36 o 
   7   4   1     1121.29     1170.67     63.76 o 
   8   4   1      327.12      348.19     47.18 o 
   9   4   1       99.66        1.67     77.79 o 
  10   4   1      387.98      509.90     94.49 o 
  11   4   1        0.42      -85.16     85.16 o 
 -11   5   1      326.21      477.88    111.05 o 
 -10   5   1      194.63      207.34     83.36 o 
  -9   5   1      485.06      567.82     55.81 o 
  -8   5   1       71.73       57.89     41.47 o 
  -7   5   1        1.55       24.07     43.55 o 
  -6   5   1      117.90       93.65     57.47 o 
  -5   5   1      883.73      960.47     47.06 o 
  -4   5   1      227.89      207.36     31.31 o 
  -3   5   1      965.49      844.34     37.60 o 
  -2   5   1      334.01      344.65     28.81 o 
  -1   5   1     6515.53     6510.89     82.98 o 
   0   5   1     1046.50     1019.77     29.19 o 
   1   5   1     2187.33     2407.85     79.32 o 
   2   5   1      192.63      226.16     25.75 o 
   3   5   1     4523.97     4392.49    116.34 o 
   4   5   1       97.09       79.04     26.16 o 
   5   5   1      450.96      432.17     41.76 o 
   6   5   1      147.78      161.42     37.29 o 
   7   5   1      584.80      563.97     56.37 o 
   8   5   1        2.72       -8.49     41.61 o 
   9   5   1       99.37       53.99     84.19 o 
  10   5   1        3.16      -22.68     71.24 o 
  11   5   1      565.39      597.33    124.00 o 
 -11   6   1       93.68       36.18     80.85 o 
 -10   6   1      609.49      523.58     98.26 o 
  -9   6   1      108.49       73.33     72.78 o 
  -8   6   1      453.05      508.54     50.80 o 
  -7   6   1      301.29      289.33     48.99 o 
  -6   6   1      678.04      648.92     50.81 o 
  -5   6   1      128.61      131.23     34.09 o 
  -4   6   1      114.31      104.23     31.03 o 
  -3   6   1     4828.02     5124.89    128.64 o 
  -2   6   1      718.94      626.03     33.42 o 
  -1   6   1     1991.71     2043.34     57.68 o 
   0   6   1     5695.00     5525.54     80.82 o 
   1   6   1      338.00      302.71     26.31 o 
   2   6   1     4701.09     4373.99    115.01 o 
   3   6   1       25.92      -12.94     29.50 o 
   4   6   1      435.79      469.90     37.58 o 
   5   6   1      916.68      834.20     50.26 o 
   6   6   1        8.44       22.26     38.13 o 
   7   6   1        1.60      -43.97     60.11 o 
   8   6   1      329.74      296.56     48.99 o 
   9   6   1       90.02       -0.70     83.91 o 
  10   6   1      218.92      233.23     86.42 o 
  11   6   1       47.51      -14.19     79.32 o 
 -11   7   1      320.25      406.91     89.62 o 
 -10   7   1      121.95      -20.32     79.74 o 
  -9   7   1      462.87      425.58     89.77 o 
  -8   7   1      688.49      657.09     58.74 o 
  -7   7   1       33.95       36.46     40.08 o 
  -6   7   1     1620.58     1617.17     66.56 o 
  -5   7   1        7.57       35.34     37.71 o 
  -4   7   1     6122.31     6158.60    154.07 o 
  -3   7   1     8982.77     8175.88    163.73 o 
  -2   7   1     4722.68     4787.05    119.45 o 
  -1   7   1      817.63      677.27     68.03 o 
   0   7   1      587.55      491.90     46.43 o 
   1   7   1    12321.82    11942.71    123.23 o 
   2   7   1     1003.60      984.19     37.60 o 
   3   7   1     1743.63     1581.30     53.78 o 
   4   7   1     2319.72     2323.31    103.26 o 
   5   7   1      481.56      526.95     46.35 o 
   6   7   1      372.49      388.29     53.44 o 
   7   7   1      198.24      208.18     44.81 o 
   8   7   1      805.93      745.50     60.55 o 
   9   7   1        9.60      -31.31     71.38 o 
  10   7   1        4.75       54.82     72.77 o 
  11   7   1      206.25      179.23     98.11 o 
 -11   8   1      110.38       45.64     99.77 o 
 -10   8   1      152.17       46.90     79.46 o 
  -9   8   1      201.73      183.69     66.38 o 
  -8   8   1       28.41        9.32     37.85 o 
  -7   8   1      808.31      719.78     56.10 o 
  -6   8   1       94.65       85.72     46.34 o 
  -5   8   1       39.23       23.52     38.68 o 
  -4   8   1     1819.84     1912.01     64.50 o 
  -3   8   1      339.04      293.81     33.96 o 
  -2   8   1     5999.65     6128.43    136.16 o 
  -1   8   1      481.05      510.77     23.97 o 
   0   8   1     1300.28     1245.08     30.34 o 
   1   8   1       22.70        3.19     18.30 o 
   2   8   1      162.68      132.07     29.36 o 
   3   8   1    11936.43    11051.04    190.47 o 
   4   8   1        1.62       33.67     34.65 o 
   5   8   1     2447.95     2481.33     75.23 o 
   6   8   1     1292.79     1123.72     64.32 o 
   7   8   1        8.02      -45.36     60.67 o 
   8   8   1      112.45       99.08     41.33 o 
   9   8   1      711.42      679.63     88.80 o 
  10   8   1       38.54       95.60     69.57 o 
  11   8   1       26.79      -64.98     91.42 o 
 -11   9   1      109.05      106.59     95.32 o 
 -10   9   1      179.60      182.99     86.14 o 
  -9   9   1       37.31      111.46     78.62 o 
  -8   9   1     1130.35      935.74     65.71 o 
  -7   9   1       23.06       41.47     42.44 o 
  -6   9   1       65.21       42.58     44.25 o 
  -5   9   1       45.91       67.21     36.74 o 
  -4   9   1     3012.21     3002.20    122.66 o 
  -3   9   1      347.53      413.50     36.74 o 
  -2   9   1      944.39      918.99     43.16 o 
  -1   9   1    12993.44    13649.70    471.62 o 
   0   9   1      383.86      415.57     22.76 o 
   1   9   1      527.77      760.17     63.13 o 
   2   9   1     2524.35     2662.57    108.45 o 
   3   9   1       28.60      -25.46     25.46 o 
   4   9   1     5300.31     5348.81    159.10 o 
   5   9   1      218.06      230.04     39.66 o 
   6   9   1     2206.09     2121.01     78.56 o 
   7   9   1      708.70      779.03     56.65 o 
   8   9   1      229.48      123.71     60.67 o 
   9   9   1      128.89      191.48     94.62 o 
  10   9   1       76.94      109.65     71.52 o 
  11   9   1      184.86      -67.77    111.88 o 
 -11  10   1       83.90       63.31    117.03 o 
 -10  10   1       23.27       26.72     82.93 o 
  -9  10   1      657.63      773.56     99.79 o 
  -8  10   1       32.45       11.97     37.85 o 
  -7  10   1     1202.05     1152.41     65.57 o 
  -6  10   1      107.69       60.95     41.61 o 
  -5  10   1     3933.87     3971.13    153.35 o 
  -4  10   1      620.02      615.24     45.52 o 
  -3  10   1     3200.66     3227.14    123.52 o 
  -2  10   1     5356.98     5964.09    148.43 o 
  -1  10   1        5.74       -8.20     19.59 o 
   0  10   1     1289.66     1350.46     45.06 o 
   1  10   1      121.46       44.13     21.51 o 
   2  10   1      111.06      152.52     31.59 o 
   3  10   1      624.30      566.26     43.43 o 
   4  10   1      269.11      232.55     38.97 o 
   5  10   1     1180.23     1157.53     61.68 o 
   6  10   1      214.40      269.97     48.57 o 
   7  10   1     1186.98     1258.20     68.07 o 
   8  10   1       47.98       67.49     43.55 o 
   9  10   1       21.27      187.99     88.78 o 
  10  10   1        1.24      110.21    100.05 o 
  11  10   1        5.51      -78.90     78.90 o 
 -10  11   1      190.09      306.14    101.72 o 
  -9  11   1        2.65       78.20     73.33 o 
  -8  11   1      468.83      449.24     80.72 o 
  -7  11   1      107.63       98.10     44.81 o 
  -6  11   1      534.87      514.55     49.83 o 
  -5  11   1      808.48      817.52     55.96 o 
  -4  11   1     2448.31     2276.24     69.38 o 
  -3  11   1      111.87       70.69     35.76 o 
  -2  11   1       15.73       14.47     31.73 o 
  -1  11   1      269.82      221.49     24.49 o 
   0  11   1       14.16       52.22     21.41 o 
   1  11   1     1469.50     1640.70     42.97 o 
   2  11   1     4838.98     4724.54    145.69 o 
   3  11   1      111.63       80.43     33.68 o 
   4  11   1     5109.59     4586.24    151.08 o 
   5  11   1      383.76      399.98     47.60 o 
   6  11   1     1268.07     1274.99     67.52 o 
   7  11   1      106.96       95.60     41.05 o 
   8  11   1       54.32      124.54     91.98 o 
   9  11   1      136.29      174.64     76.26 o 
  10  11   1       37.92       56.91     89.47 o 
 -10  12   1      138.42      107.84    105.48 o 
  -9  12   1       81.26      138.18     81.13 o 
  -8  12   1        0.35       19.90     72.36 o 
  -7  12   1     1116.45     1042.80     64.59 o 
  -6  12   1       81.40       80.99     43.83 o 
  -5  12   1      580.82      586.52     58.87 o 
  -4  12   1     1015.00      991.78     55.97 o 
  -3  12   1     3186.56     2993.36    125.30 o 
  -2  12   1       18.34       21.85     33.95 o 
  -1  12   1     2608.64     2617.74     97.62 o 
   0  12   1       52.25       31.44     29.57 o 
   1  12   1        8.97      -16.90     40.42 o 
   2  12   1       59.80       38.68     32.98 o 
   3  12   1     8517.81     7856.04    184.35 o 
   4  12   1      168.79      233.37     41.19 o 
   5  12   1     3467.19     3121.66    147.30 o 
   6  12   1      302.73      328.43     50.52 o 
   7  12   1      208.64      145.56     51.21 o 
   8  12   1      219.38      236.29     70.28 o 
   9  12   1       95.07       68.74     76.81 o 
  10  12   1       39.05       64.29    100.19 o 
 -10  13   1       17.78       64.29     83.49 o 
  -9  13   1       33.50       49.82     82.79 o 
  -8  13   1      898.79      762.35    103.14 o 
  -7  13   1       13.35       21.57     42.86 o 
  -6  13   1       11.01       44.95     41.19 o 
  -5  13   1     2156.22     2009.20     76.60 o 
  -4  13   1     3974.51     4085.78    151.81 o 
  -3  13   1     1824.98     1735.92     68.24 o 
  -2  13   1      486.64      461.26     46.91 o 
  -1  13   1      119.71      121.26     26.00 o 
   0  13   1      478.09      568.80     31.54 o 
   1  13   1     3892.27     3908.04    101.46 o 
   2  13   1       18.17       46.06     34.93 o 
   3  13   1      431.20      384.27     45.65 o 
   4  13   1      783.45      775.19     54.84 o 
   5  13   1      125.90      134.84     45.09 o 
   6  13   1     1002.84      945.88     63.20 o 
   7  13   1       22.61       62.76     46.48 o 
   8  13   1       19.22      -24.91     81.12 o 
   9  13   1       55.13      -30.89     80.71 o 
  10  13   1       28.87       70.83     77.65 o 
 -10  14   1      243.43      187.17    119.68 o 
  -9  14   1       67.14      -17.12     94.62 o 
  -8  14   1       26.50       40.35     71.66 o 
  -7  14   1      100.56      225.15     48.43 o 
  -6  14   1      145.12      194.26     42.03 o 
  -5  14   1        7.68       36.32     44.39 o 
  -4  14   1      691.33      587.38     53.45 o 
  -3  14   1     1011.65      913.25     58.89 o 
  -2  14   1     2418.14     2383.54     82.75 o 
  -1  14   1      869.19      929.28     40.76 o 
   0  14   1      467.58      445.97    132.29 o 
   1  14   1       10.48      119.69    109.58 o 
   2  14   1      801.90      786.64     57.35 o 
   3  14   1     1562.21     1716.11     70.88 o 
   4  14   1      356.59      378.12     48.99 o 
   5  14   1      397.70      489.74     54.14 o 
   6  14   1      128.08      154.60     48.15 o 
   7  14   1      154.07      291.39     79.32 o 
   8  14   1       47.11       39.94     89.61 o 
   9  14   1       35.77      -21.71    101.30 o 
  10  14   1      217.42      402.86    126.49 o 
 -10  15   1       55.38      -46.75     87.11 o 
  -9  15   1        8.07       47.59     77.92 o 
  -8  15   1       18.16       66.23     70.41 o 
  -7  15   1      294.49      200.67     90.87 o 
  -6  15   1       22.05       54.13     39.38 o 
  -5  15   1      576.26      478.78     54.42 o 
  -4  15   1       87.68      116.05     45.92 o 
  -3  15   1     2231.93     2364.67     78.00 o 
  -2  15   1       43.57      162.67     46.34 o 
  -1  15   1     6617.52     6634.74    129.96 o 
   0  15   1       29.73       86.76     45.71 o 
   1  15   1     3796.66     4228.53    262.77 o 
   2  15   1      206.06      292.52     50.79 o 
   3  15   1     1743.49     1747.24     69.77 o 
   4  15   1       73.38      124.82     44.53 o 
   5  15   1      267.57      237.55     47.45 o 
   6  15   1       14.31      100.05     50.93 o 
   7  15   1       44.42      105.62     78.20 o 
   8  15   1        8.07      -38.96     86.13 o 
   9  15   1      184.11      119.12     87.25 o 
  -9  16   1        1.37      102.83     71.66 o 
  -8  16   1        9.84      -10.85     74.72 o 
  -7  16   1       16.32       -1.39     91.84 o 
  -6  16   1       16.71       13.50     41.88 o 
  -5  16   1       11.06       75.14     55.80 o 
  -4  16   1      477.97      479.32     52.47 o 
  -3  16   1      120.06       88.64     45.36 o 
  -2  16   1     3744.22     3970.21    151.23 o 
  -1  16   1       30.79        4.02     29.36 o 
   0  16   1     3192.46     3323.87    119.77 o 
   1  16   1        3.26      -29.35     29.35 o 
   2  16   1     1698.96     1771.99     73.80 o 
   3  16   1        4.64       16.42     41.19 o 
   4  16   1      740.02      687.74     59.43 o 
   5  16   1      164.06      131.09     57.61 o 
   6  16   1       11.46       29.64     63.31 o 
   7  16   1       44.78        8.63     97.82 o 
   8  16   1      184.13      162.53     77.09 o 
   9  16   1        4.18      -67.35     88.36 o 
  -9  17   1       27.55      -97.54    117.58 o 
  -8  17   1        3.28      -59.56     74.86 o 
  -7  17   1       49.80      118.28     78.06 o 
  -6  17   1      294.55      225.72     77.51 o 
  -5  17   1        1.30      -10.02     39.66 o 
  -4  17   1      158.26      113.00     45.37 o 
  -3  17   1     1881.32     1789.98     77.70 o 
  -2  17   1       42.41       32.42     42.72 o 
  -1  17   1     1254.03     1290.52     47.30 o 
   0  17   1      164.69      153.57     34.61 o 
   1  17   1     3820.31     3984.49    159.24 o 
   2  17   1       88.63      161.56     49.82 o 
   3  17   1      803.25      793.82     59.02 o 
   4  17   1      106.16      106.31     50.65 o 
   5  17   1       10.88      -20.04     56.22 o 
   6  17   1      421.99      363.37     85.03 o 
   7  17   1       93.92      223.48     82.38 o 
   8  17   1      101.18      142.35     91.14 o 
   9  17   1       89.49      143.47     93.51 o 
  -9  18   1       58.26      -84.33     84.33 o 
  -8  18   1        0.54      -37.43     87.39 o 
  -7  18   1      205.99      153.91     95.60 o 
  -6  18   1       26.92       -1.67     77.78 o 
  -5  18   1     1190.71     1201.78     70.58 o 
  -4  18   1        2.13      -37.29     41.19 o 
  -3  18   1      180.43       97.55     45.23 o 
  -2  18   1     1442.44     1504.79     74.91 o 
  -1  18   1       84.94       92.62     29.56 o 
   0  18   1     1035.96      933.12     45.67 o 
   1  18   1       43.95        5.40     36.54 o 
   2  18   1      338.05      208.19     50.52 o 
   3  18   1        2.13      -39.10     39.10 o 
   4  18   1      670.81      728.07     57.76 o 
   5  18   1      567.03      455.25     91.44 o 
   6  18   1      162.90      143.19     87.53 o 
   7  18   1      169.34       30.89    108.26 o 
   8  18   1        5.10      -95.73     96.57 o 
  -8  19   1      328.31      375.88    104.65 o 
  -7  19   1       56.37       16.42     82.10 o 
  -6  19   1      533.71      555.86    107.30 o 
  -5  19   1        9.95       71.10     65.68 o 
  -4  19   1      313.33      327.73     49.40 o 
  -3  19   1      639.59      464.87     55.39 o 
  -2  19   1       86.21      173.66     57.33 o 
  -1  19   1      270.90      282.01     36.18 o 
   0  19   1       72.61       54.31     30.70 o 
   1  19   1      643.58      615.31     46.00 o 
   2  19   1      276.64      239.92     50.66 o 
   3  19   1       89.21      117.44     45.64 o 
   4  19   1        3.88       13.78     46.75 o 
   5  19   1      242.87      221.68     79.60 o 
   6  19   1      779.99      751.17    105.36 o 
   7  19   1      111.85      184.52     88.78 o 
   8  19   1       58.60       74.86     96.99 o 
  -8  20   1        4.97      -84.60     84.60 o 
  -7  20   1      403.00      441.85    117.18 o 
  -6  20   1      109.09      128.30    110.49 o 
  -5  20   1      601.53      694.63    116.63 o 
  -4  20   1       96.19       56.64     92.95 o 
  -3  20   1      492.15      399.84     53.58 o 
  -2  20   1        5.33        6.54     44.53 o 
  -1  20   1        4.81       19.80     31.47 o 
   0  20   1       14.12       21.06     30.17 o 
   1  20   1       49.35      -28.93     28.93 o 
   2  20   1       23.94      -26.16     43.97 o 
   3  20   1      179.78      171.02     52.74 o 
   4  20   1       46.52       -4.31     68.32 o 
   5  20   1      132.00       81.68     96.16 o 
   6  20   1        3.18      -33.67     97.96 o 
   7  20   1      334.53      289.60    105.49 o 
   8  20   1       55.33        4.73     96.85 o 
  -7  21   1        6.08      -73.19     89.75 o 
  -6  21   1      636.13      794.42    118.02 o 
  -5  21   1        0.37      -44.39     79.87 o 
  -4  21   1      418.04      554.03     95.75 o 
  -3  21   1       41.66       65.40     73.05 o 
  -2  21   1      132.25      218.75     81.41 o 
  -1  21   1      102.78      106.11     33.32 o 
   0  21   1       18.13       34.98     27.74 o 
   1  21   1        2.46       -4.14     35.54 o 
   2  21   1       62.92        2.50     90.73 o 
   3  21   1       22.69      -10.16     88.36 o 
   4  21   1      142.15      192.73     88.09 o 
   5  21   1        0.09        0.00    107.00 o 
   6  21   1      213.05      171.72     97.27 o 
   7  21   1       14.00      -67.07     94.90 o 
  -7  22   1      242.37      458.67    124.96 o 
  -6  22   1        0.06      -50.65     93.65 o 
  -5  22   1      100.97      -63.45     92.68 o 
  -4  22   1        4.53       -4.59     68.32 o 
  -3  22   1      228.28      196.77     98.39 o 
  -2  22   1      191.73      159.47     89.20 o 
  -1  22   1       19.68       94.27     61.32 o 
   0  22   1       70.61       55.68     71.87 o 
   1  22   1        3.90      -10.80     79.04 o 
   2  22   1      426.50      373.25     95.75 o 
   3  22   1       51.75       34.79     99.35 o 
   4  22   1        2.62       -9.74     82.93 o 
   5  22   1      339.84      362.38    105.90 o 
   6  22   1       74.20      220.14    113.96 o 
   7  22   1        9.83      236.69    115.63 o 
  -6  23   1      142.27      100.75    105.62 o 
  -5  23   1       13.76      -41.74     90.03 o 
  -4  23   1      132.41      224.59     95.04 o 
  -3  23   1      185.74        4.17    113.55 o 
  -2  23   1       85.60       79.18     90.87 o 
  -1  23   1      280.70      387.26     67.78 o 
   0  23   1        0.73       42.20     51.10 o 
   1  23   1      165.27      183.22     81.48 o 
   2  23   1       56.47      127.88    102.83 o 
   3  23   1       62.29      -56.36     94.48 o 
   4  23   1      138.49      150.98     86.00 o 
   5  23   1       27.68      -47.17     97.27 o 
   6  23   1      174.44      268.01    101.17 o 
  -5  24   1       65.59       50.51    109.23 o 
  -4  24   1       84.76      120.09     94.90 o 
  -3  24   1       19.99      -81.26     87.66 o 
  -2  24   1      659.04      678.35    128.32 o 
  -1  24   1        8.30       10.58     49.43 o 
   0  24   1       46.37       62.93     53.26 o 
   1  24   1       12.57      -34.76     60.15 o 
   2  24   1      166.15      123.99     96.02 o 
   3  24   1      222.32      308.65     94.91 o 
   4  24   1      106.19      -21.15     80.01 o 
   5  24   1       87.66      149.73     84.47 o 
  -5  25   1       49.82       99.63     89.20 o 
  -4  25   1        5.04      -59.83     59.83 o 
  -3  25   1       29.02      -84.32     84.32 o 
  -2  25   1       14.31      -25.74    104.36 o 
  -1  25   1      354.23      507.24     74.07 o 
   0  25   1       25.72       95.84     56.26 o 
   1  25   1      147.61      191.76     78.41 o 
   2  25   1       36.50       70.97     85.02 o 
   3  25   1        5.17      -76.39     76.39 o 
   4  25   1      154.27      -70.13    106.04 o 
  -4  26   1       44.47       46.75    108.54 o 
  -3  26   1       30.99       75.70     94.48 o 
  -2  26   1      279.91      305.32    113.83 o 
  -1  26   1       17.09      -18.97     77.99 o 
   0  26   1      162.37      150.11     58.06 o 
   1  26   1       25.88        0.20     68.08 o 
   2  26   1      173.20      -15.03    130.95 o 
   3  26   1        2.27       -7.10     89.05 o 
  -2  27   1        7.46      -29.64     97.68 o 
  -1  27   1      107.19        2.57     97.62 o 
   0  27   1        0.01      129.52     66.58 o 
   1  27   1      119.28      274.51     81.64 o 
   2  27   1       22.40      -54.82     91.98 o 
 -10   0   2      472.04      552.78    109.53 o 
  -8   0   2      176.24      171.72     58.45 o 
  -6   0   2       56.51      115.36     37.99 o 
  -4   0   2     8261.60     8577.45    165.09 o 
  -2   0   2      126.86      139.73     20.04 o 
   0   0   2     4613.20     4815.18     62.56 o 
   2   0   2   103049.12   100750.62    437.00 o 
   4   0   2     4881.55     4873.45    132.10 o 
   6   0   2     1854.38     1821.49     70.34 o 
   8   0   2      484.18      535.41     53.30 o 
  10   0   2      369.27      371.43    104.37 o 
 -11   1   2      202.14      359.91    215.00 o 
 -10   1   2      174.52      270.61    102.98 o 
  -9   1   2       32.60       29.45     37.71 o 
  -8   1   2      148.98      176.52     29.78 o 
  -7   1   2      583.58      602.16     53.17 o 
  -6   1   2      948.29     1065.74    153.28 o 
  -5   1   2      976.65      984.66     34.11 o 
  -4   1   2      373.81      398.37     23.03 o 
  -3   1   2     1395.03     1338.72     31.56 o 
  -2   1   2     2574.45     2577.27     53.76 o 
  -1   1   2     1721.32     1824.88     29.77 o 
   0   1   2      603.33      563.33      9.09 o 
   1   1   2      845.82      918.13     28.97 o 
   2   1   2     6421.57     6448.12     81.65 o 
   3   1   2     4410.34     4407.43    221.31 o 
   4   1   2       20.85       38.71     29.99 o 
   5   1   2      456.37      434.52     28.89 o 
   6   1   2      352.68      393.30     30.79 o 
   7   1   2     1602.61     1640.42     49.08 o 
   8   1   2        3.58       14.74     32.53 o 
   9   1   2      130.73      168.85     48.70 o 
  10   1   2       97.36      127.28     75.70 o 
  11   1   2      951.77      787.13    170.78 o 
 -11   2   2       23.75      -34.79     70.55 o 
 -10   2   2      421.49      379.09    106.05 o 
  -9   2   2      440.47      444.23     54.00 o 
  -8   2   2      109.67      125.38     45.36 o 
  -7   2   2     1033.37     1112.31     59.58 o 
  -6   2   2       38.82      144.44     37.99 o 
  -5   2   2     5368.19     5423.16    148.12 o 
  -4   2   2     7360.86     7659.43    158.80 o 
  -3   2   2        4.69      -21.01     21.01 o 
  -2   2   2    34917.57    34768.57    249.04 o 
  -1   2   2     4815.59     4945.37     59.82 o 
   0   2   2    11291.11    11379.66     93.93 o 
   1   2   2     1255.91     1254.14     29.00 o 
   2   2   2     2762.82     2836.77     85.16 o 
   3   2   2      214.51      264.15     27.28 o 
   4   2   2       87.72      142.22     27.97 o 
   5   2   2       75.31       26.58     29.50 o 
   6   2   2       78.84       67.21     38.55 o 
   7   2   2       16.59      -41.33     41.33 o 
   8   2   2      428.01      360.59     48.57 o 
   9   2   2       78.10       99.08     63.45 o 
  10   2   2      169.84      260.22    100.19 o 
  11   2   2       66.46       52.60     89.06 o 
 -11   3   2      163.71      200.11     84.19 o 
 -10   3   2      232.29      195.52     89.62 o 
  -9   3   2       31.80      111.18     47.45 o 
  -8   3   2     2067.21     2265.25     79.80 o 
  -7   3   2       33.34       55.38     37.01 o 
  -6   3   2     9376.64     9267.00    203.30 o 
  -5   3   2     2467.08     2508.54    106.47 o 
  -4   3   2     4748.37     4868.53    130.83 o 
  -3   3   2     2811.69     2876.12     94.45 o 
  -2   3   2    67127.98    69262.00    364.50 o 
  -1   3   2    15099.10    14938.52    105.68 o 
   0   3   2      158.19      147.53     12.00 o 
   1   3   2      644.45      651.20     18.76 o 
   2   3   2     1455.87     1668.62     46.41 o 
   3   3   2      438.53      408.00     30.35 o 
   4   3   2     4678.54     4743.62    129.41 o 
   5   3   2       62.96       79.04     30.61 o 
   6   3   2      312.77      381.19     47.74 o 
   7   3   2      172.24      200.95     45.50 o 
   8   3   2      767.09      683.56     54.98 o 
   9   3   2       24.15      108.40     71.24 o 
  10   3   2       79.70       13.36     78.62 o 
  11   3   2      132.37      -50.51    117.58 o 
 -11   4   2      123.66      173.39     92.54 o 
 -10   4   2      149.36      226.54     73.20 o 
  -9   4   2     1209.04     1200.95     68.35 o 
  -8   4   2        4.11       80.01     45.64 o 
  -7   4   2      957.15      973.34     56.66 o 
  -6   4   2      331.10      430.74     43.28 o 
  -5   4   2     3044.30     2908.54    117.93 o 
  -4   4   2     4595.30     4937.94    137.23 o 
  -3   4   2     9828.58     9979.96    159.00 o 
  -2   4   2    28409.79    28802.75    245.90 o 
  -1   4   2      558.60      573.66     20.36 o 
   0   4   2      527.95      561.61     78.47 o 
   1   4   2      918.33      958.91     27.38 o 
   2   4   2     1689.85     1717.74     48.37 o 
   3   4   2     4528.30     4437.83    117.46 o 
   4   4   2      162.88      167.69     29.36 o 
   5   4   2     2080.26     1800.75     60.04 o 
   6   4   2      102.89      190.92     44.25 o 
   7   4   2     4015.64     4237.55    162.39 o 
   8   4   2      483.57      468.60     59.29 o 
   9   4   2        1.50       28.94     72.22 o 
  10   4   2       18.26      -55.52     70.55 o 
  11   4   2       12.11      157.93     81.12 o 
 -11   5   2      343.04      142.50    106.18 o 
 -10   5   2      944.70      957.91    123.60 o 
  -9   5   2       17.15       16.42     43.14 o 
  -8   5   2      933.96      939.45     59.58 o 
  -7   5   2      465.95      484.33     48.71 o 
  -6   5   2     1855.99     1852.79     67.27 o 
  -5   5   2        1.40       10.58     31.73 o 
  -4   5   2     5464.98     4985.74    133.66 o 
  -3   5   2      145.78      189.26     27.00 o 
  -2   5   2       65.59       59.42     25.47 o 
  -1   5   2     5329.01     5370.96     77.82 o 
   0   5   2     6269.79     6014.05     86.60 o 
   1   5   2     3088.14     3263.03    121.42 o 
   2   5   2     1095.76     1039.13     36.91 o 
   3   5   2     4981.23     4910.38    124.60 o 
   4   5   2     9136.00     8758.94    177.35 o 
   5   5   2      546.71      553.56     42.17 o 
   6   5   2     2505.43     2721.25    134.30 o 
   7   5   2      101.98       22.82     39.66 o 
   8   5   2      202.99      164.76     48.15 o 
   9   5   2      388.96      356.13     89.62 o 
  10   5   2        0.50       -7.10     69.99 o 
  11   5   2        0.63      106.17     85.58 o 
 -11   6   2      389.57      122.05    116.76 o 
 -10   6   2       54.95       96.57     76.95 o 
  -9   6   2     1249.41     1270.15    110.81 o 
  -8   6   2      116.09      185.35     43.00 o 
  -7   6   2     5791.14     5647.84    172.69 o 
  -6   6   2      266.35      292.67     43.84 o 
  -5   6   2       41.50        9.04     30.61 o 
  -4   6   2     1153.51     1163.04     48.60 o 
  -3   6   2        5.91        9.32     22.26 o 
  -2   6   2    13002.33    12762.38    182.04 o 
  -1   6   2     9052.41     8865.37    242.22 o 
   0   6   2     1719.10     1816.12     56.09 o 
   1   6   2     2113.02     2113.64     67.63 o 
   2   6   2     1524.81     1513.03     48.35 o 
   3   6   2     1487.79     1461.68     52.24 o 
   4   6   2       13.60       69.71     28.66 o 
   5   6   2     1396.35     1241.16     56.68 o 
   6   6   2      205.24      129.98     43.14 o 
   7   6   2     1853.76     1800.44     75.76 o 
   8   6   2      295.59      288.35     48.29 o 
   9   6   2       41.71      116.05     73.33 o 
  10   6   2      157.29       99.22     86.14 o 
  11   6   2       11.00       11.13     90.86 o 
 -11   7   2      114.23       43.83     98.66 o 
 -10   7   2      379.54      361.41     96.86 o 
  -9   7   2       15.19       64.98     73.61 o 
  -8   7   2      660.47      666.69     54.98 o 
  -7   7   2      112.17      163.79     44.95 o 
  -6   7   2       77.37       51.63     39.10 o 
  -5   7   2     2791.86     2539.64    123.19 o 
  -4   7   2     2462.60     2636.00    113.44 o 
  -3   7   2     1267.27     1197.35     47.63 o 
  -2   7   2     1638.37     1635.13     51.14 o 
  -1   7   2     5168.20     5568.31     93.67 o 
   0   7   2     5959.76     5803.81    137.77 o 
   1   7   2     1583.29     1538.73     76.43 o 
   2   7   2     1992.53     1998.99     59.93 o 
   3   7   2      588.22      613.75     36.61 o 
   4   7   2     4721.53     4891.44    141.35 o 
   5   7   2      140.91      102.84     37.43 o 
   6   7   2     2419.85     2455.77     77.87 o 
   7   7   2       58.42      118.00     43.69 o 
   8   7   2      329.13      301.01     58.73 o 
   9   7   2      579.90      589.69     96.73 o 
  10   7   2        0.90       -4.73     75.97 o 
  11   7   2       63.28       33.40     88.08 o 
 -11   8   2      133.50      193.15     96.99 o 
 -10   8   2      224.90      144.59    111.74 o 
  -9   8   2      243.63      233.79     95.32 o 
  -8   8   2       31.70      -16.42     44.67 o 
  -7   8   2     1568.80     1492.36     69.90 o 
  -6   8   2      173.11      235.46     42.44 o 
  -5   8   2      775.73      715.79     48.44 o 
  -4   8   2     7112.42     6824.15    165.86 o 
  -3   8   2     6080.00     6066.61    147.54 o 
  -2   8   2       52.52       65.12     27.13 o 
  -1   8   2      491.82      483.47     24.12 o 
   0   8   2     6649.31     6648.88     95.78 o 
   1   8   2      296.64      286.78     22.28 o 
   2   8   2     5745.28     5761.79    139.32 o 
   3   8   2     8717.19     8469.45    175.06 o 
   4   8   2      118.98      122.04     35.21 o 
   5   8   2      603.07      551.61     47.05 o 
   6   8   2       49.29      106.45     42.16 o 
   7   8   2     2035.36     2028.07     82.58 o 
   8   8   2      232.51      248.82     49.40 o 
   9   8   2       30.11       72.36     85.58 o 
  10   8   2      152.84      240.18     73.75 o 
  11   8   2       13.41       83.21     88.22 o 
 -11   9   2      205.89      159.20    101.86 o 
 -10   9   2       64.18      164.06    101.58 o 
  -9   9   2       98.45      168.24     72.22 o 
  -8   9   2      356.49      355.99     54.83 o 
  -7   9   2       62.65       33.54     47.17 o 
  -6   9   2      202.54      157.81     44.67 o 
  -5   9   2     2734.29     2582.63     90.15 o 
  -4   9   2     3495.48     3438.94    129.80 o 
  -3   9   2     6126.88     5995.51    154.07 o 
  -2   9   2        0.44       -3.90     27.55 o 
  -1   9   2    10748.28    10649.00    240.00 o 
   0   9   2     6628.93     6870.26    106.00 o 
   1   9   2     1945.88     1934.52     43.80 o 
   2   9   2      590.40      633.52     38.28 o 
   3   9   2      440.74      433.56     36.33 o 
   4   9   2      622.32      610.51     45.38 o 
   5   9   2      814.62      936.42     54.29 o 
   6   9   2      641.49      659.89     53.87 o 
   7   9   2      149.63       86.69     43.70 o 
   8   9   2       51.04       13.92     45.50 o 
   9   9   2      106.70      139.57     73.06 o 
  10   9   2        4.02       29.08     80.71 o 
  11   9   2      108.49       67.07     97.82 o 
 -11  10   2       36.90       52.74     92.81 o 
 -10  10   2      163.08      228.21    107.29 o 
  -9  10   2       19.39       -4.04     78.34 o 
  -8  10   2       75.26      106.31     41.05 o 
  -7  10   2     1217.55     1147.97     65.29 o 
  -6  10   2      175.56      155.44     45.09 o 
  -5  10   2       37.28        6.26     39.52 o 
  -4  10   2      197.38      183.00     39.38 o 
  -3  10   2     1862.83     1805.90     73.83 o 
  -2  10   2    12618.15    12590.50    207.75 o 
  -1  10   2        1.20      -20.73     20.73 o 
   0  10   2       28.67       31.17     19.77 o 
   1  10   2     4244.62     4917.17     98.43 o 
   2  10   2      421.08      354.23     36.47 o 
   3  10   2     2239.71     2363.27    109.37 o 
   4  10   2      361.20      354.06     44.40 o 
   5  10   2      116.70      128.72     38.27 o 
   6  10   2      609.53      632.31     55.95 o 
   7  10   2      536.04      548.64     64.30 o 
   8  10   2      240.42      375.59     82.66 o 
   9  10   2        8.69      -19.06     63.73 o 
  10  10   2      350.07      330.65    101.31 o 
 -10  11   2       50.51      140.54     79.45 o 
  -9  11   2      780.81      732.39    109.12 o 
  -8  11   2       24.61       56.63     71.38 o 
  -7  11   2      138.66      136.65     47.03 o 
  -6  11   2       33.05       53.29     39.24 o 
  -5  11   2      172.38      184.94     41.89 o 
  -4  11   2      421.31      364.09     42.87 o 
  -3  11   2     3783.27     3648.44    137.49 o 
  -2  11   2      183.21      180.36     35.77 o 
  -1  11   2     7326.76     7044.77    296.56 o 
   0  11   2      647.04      724.07     29.53 o 
   1  11   2     2597.48     2300.36     51.41 o 
   2  11   2       97.55      179.93     32.84 o 
   3  11   2     1958.75     2000.29     65.05 o 
   4  11   2      451.23      392.07     46.76 o 
   5  11   2      176.47      165.46     42.30 o 
   6  11   2       38.08        1.11     40.35 o 
   7  11   2        2.46        9.18     61.78 o 
   8  11   2      183.25      182.30     98.94 o 
   9  11   2      163.52       84.19     80.99 o 
  10  11   2       21.40       -3.20     87.39 o 
 -10  12   2      219.16      240.46     87.67 o 
  -9  12   2      143.87       -2.09     78.76 o 
  -8  12   2      528.75      533.87     93.94 o 
  -7  12   2      393.65      279.31     50.80 o 
  -6  12   2       96.12      107.15     44.25 o 
  -5  12   2       25.42      -36.87     36.87 o 
  -4  12   2     1476.97     1534.37     65.86 o 
  -3  12   2       14.49       -7.37     38.13 o 
  -2  12   2     1718.11     1875.01     65.74 o 
  -1  12   2     1714.06     1769.38     64.70 o 
   0  12   2     1742.08     1680.16     53.91 o 
   1  12   2     5446.02     5643.73    112.57 o 
   2  12   2      982.01     1047.24     52.21 o 
   3  12   2      222.05      250.36     40.36 o 
   4  12   2       70.70       70.41     40.35 o 
   5  12   2      484.72      461.51     54.28 o 
   6  12   2       39.22        2.50     55.52 o 
   7  12   2      722.84      839.15     61.52 o 
   8  12   2      112.74      368.76     92.95 o 
   9  12   2       60.17       36.87     67.07 o 
  10  12   2      252.03      317.42    101.59 o 
 -10  13   2       28.95      -73.47     73.47 o 
  -9  13   2      108.30       -6.82     84.05 o 
  -8  13   2      146.03       83.63     85.02 o 
  -7  13   2      273.32      133.04     64.99 o 
  -6  13   2      286.35      289.18     62.48 o 
  -5  13   2       14.59       41.88     38.96 o 
  -4  13   2       57.67       59.28     41.61 o 
  -3  13   2     1553.41     1396.59     61.97 o 
  -2  13   2     1027.12     1132.02     55.27 o 
  -1  13   2     1093.93     1034.27     47.83 o 
   0  13   2     1604.35     1745.84     70.89 o 
   1  13   2      779.31      673.77     36.37 o 
   2  13   2     1777.98     1879.11     68.11 o 
   3  13   2     1161.24     1197.77     60.29 o 
   4  13   2      893.94      892.44     58.19 o 
   5  13   2      142.92      145.98     47.73 o 
   6  13   2      786.13      738.54     63.75 o 
   7  13   2       72.85       60.11     47.87 o 
   8  13   2      372.54      273.60     96.16 o 
   9  13   2      316.99      269.56     86.84 o 
  10  13   2        4.88       32.70     80.71 o 
 -10  14   2        2.47      -26.72     88.50 o 
  -9  14   2      219.31      232.12     91.70 o 
  -8  14   2        2.28       51.90     85.44 o 
  -7  14   2      130.57      198.57     57.05 o 
  -6  14   2        4.56       11.27     36.74 o 
  -5  14   2      538.07      583.16     54.84 o 
  -4  14   2        1.35      236.69     51.62 o 
  -3  14   2      392.95      430.74     47.60 o 
  -2  14   2     2225.60     2130.32     76.34 o 
  -1  14   2      263.07      269.49     67.08 o 
   0  14   2      275.73      259.19     29.54 o 
   1  14   2      291.07      336.97     32.33 o 
   2  14   2     1380.53     1605.46     68.79 o 
   3  14   2     1129.67     1262.31     65.43 o 
   4  14   2      838.64      785.92     60.69 o 
   5  14   2     2829.08     3033.68    138.19 o 
   6  14   2      108.22       82.66     47.87 o 
   7  14   2      201.80      146.12     86.56 o 
   8  14   2        2.18       -1.67     73.33 o 
   9  14   2       59.20       63.17     95.04 o 
  10  14   2       95.94      156.55     82.38 o 
 -10  15   2       83.86      280.39     80.85 o 
  -9  15   2       18.98       78.06     87.11 o 
  -8  15   2       67.36       95.32     84.19 o 
  -7  15   2      119.25      214.16     92.40 o 
  -6  15   2      120.09      178.67     50.79 o 
  -5  15   2        0.91      -53.43     53.43 o 
  -4  15   2     1284.51     1357.15     78.38 o 
  -3  15   2      108.19      354.98     48.57 o 
  -2  15   2       60.51       86.41     40.49 o 
  -1  15   2      377.14      541.14     38.84 o 
   0  15   2      671.94      626.04     35.63 o 
   1  15   2      772.12     1223.02    311.53 o 
   2  15   2     2239.87     2295.95     77.59 o 
   3  15   2       62.75        5.29     43.83 o 
   4  15   2     1420.53     1456.21     68.92 o 
   5  15   2       94.07       44.25     50.93 o 
   6  15   2     2548.00     2603.37     90.25 o 
   7  15   2      355.75      318.83     84.75 o 
   8  15   2      142.41      219.03     83.91 o 
   9  15   2       58.16       54.13    102.83 o 
  -9  16   2        4.89       -8.77     95.18 o 
  -8  16   2        0.99       19.06     85.99 o 
  -7  16   2      819.73      958.44    112.88 o 
  -6  16   2      108.31      129.41     47.03 o 
  -5  16   2      676.01      773.17     57.90 o 
  -4  16   2      314.08      329.68     52.05 o 
  -3  16   2     1448.97     1435.36     68.78 o 
  -2  16   2      448.45      447.87     51.63 o 
  -1  16   2        5.47       -2.23     28.19 o 
   0  16   2       18.11      -15.49     55.94 o 
   1  16   2     2837.19     2874.29     98.92 o 
   2  16   2      128.95      109.93     45.23 o 
   3  16   2     1645.12     1587.66     71.01 o 
   4  16   2      176.12      209.99     51.91 o 
   5  16   2     1047.72      987.09     70.72 o 
   6  16   2        8.13      -28.39     84.60 o 
   7  16   2      467.18      308.54     87.54 o 
   8  16   2       58.88       50.23     67.77 o 
   9  16   2       33.42       -7.65    101.16 o 
  -9  17   2       91.36      231.83    110.07 o 
  -8  17   2      545.63      699.48    100.06 o 
  -7  17   2        2.97      -57.75     82.79 o 
  -6  17   2      809.16      847.23    117.61 o 
  -5  17   2      233.68      204.70     48.71 o 
  -4  17   2     1202.38     1214.22     67.38 o 
  -3  17   2      119.52      132.06     44.95 o 
  -2  17   2        3.06      110.90     44.11 o 
  -1  17   2       66.98       31.93     31.57 o 
   0  17   2        2.23       -9.43     27.55 o 
   1  17   2      571.27      552.35     40.96 o 
   2  17   2      899.06      936.96     63.06 o 
   3  17   2       24.53       22.68     42.02 o 
   4  17   2     1517.47     1556.44     70.31 o 
   5  17   2       12.08        8.63     37.85 o 
   6  17   2       70.40      124.12     78.20 o 
   7  17   2        1.81      -56.77     69.57 o 
   8  17   2       24.52       39.52     90.03 o 
   9  17   2        3.54       28.11     83.91 o 
  -9  18   2       25.08       -1.11     83.49 o 
  -8  18   2        8.45       71.38     81.96 o 
  -7  18   2      126.76       32.70     99.77 o 
  -6  18   2        1.31      -45.64     68.88 o 
  -5  18   2      516.22      552.10     84.48 o 
  -4  18   2      162.96      249.23     47.31 o 
  -3  18   2      169.77      146.95     45.92 o 
  -2  18   2       53.88       -0.83     56.08 o 
  -1  18   2      365.04      385.36     36.00 o 
   0  18   2      591.77      464.44     59.15 o 
   1  18   2      861.81      844.34    136.34 o 
   2  18   2      893.53      862.61     61.94 o 
   3  18   2     1086.98      987.25     68.63 o 
   4  18   2      122.63      156.97     45.64 o 
   5  18   2      634.70      601.67     93.25 o 
   6  18   2      166.81      300.58     79.60 o 
   7  18   2        4.53       97.54     78.34 o 
   8  18   2       13.34       91.70     75.84 o 
  -8  19   2       97.06      288.46     84.19 o 
  -7  19   2        5.50      -33.95     83.77 o 
  -6  19   2      300.38      274.57     95.47 o 
  -5  19   2      537.63      543.20    114.96 o 
  -4  19   2      453.60      464.13     54.97 o 
  -3  19   2      245.96      204.01     48.15 o 
  -2  19   2        1.09      -21.99     51.48 o 
  -1  19   2      793.21      772.66     42.71 o 
   0  19   2       26.81       54.25     35.50 o 
   1  19   2     1846.98     1862.96     54.63 o 
   2  19   2      113.71       52.32     47.59 o 
   3  19   2      574.61      514.68     54.00 o 
   4  19   2      119.65      101.44     68.88 o 
   5  19   2        0.01       57.05     78.20 o 
   6  19   2       80.56      128.85     76.39 o 
   7  19   2      216.06      142.22     83.77 o 
   8  19   2       28.49      -79.18     92.40 o 
  -8  20   2       14.64       17.81     92.12 o 
  -7  20   2       22.57       44.67     85.58 o 
  -6  20   2      135.25      236.42     87.39 o 
  -5  20   2        7.26      116.19     66.65 o 
  -4  20   2      321.39      471.07     95.19 o 
  -3  20   2       21.37       26.58     44.53 o 
  -2  20   2      696.13      703.71     60.41 o 
  -1  20   2      133.65      149.12     33.81 o 
   0  20   2      347.79      392.83     41.06 o 
   1  20   2       70.27       85.97     32.66 o 
   2  20   2      664.61      652.21     57.20 o 
   3  20   2        1.66      -54.96     87.11 o 
   4  20   2      108.26      150.42     83.49 o 
   5  20   2      122.24       23.52     92.12 o 
   6  20   2      382.36      314.79    111.05 o 
   7  20   2       61.87       14.61     92.26 o 
  -7  21   2        4.54       46.89     81.40 o 
  -6  21   2        0.80       33.12     98.52 o 
  -5  21   2       96.89       80.29     92.26 o 
  -4  21   2        0.04        1.53     79.59 o 
  -3  21   2      930.13      855.76     91.59 o 
  -2  21   2       48.76       56.91     97.68 o 
  -1  21   2      424.49      527.53     37.98 o 
   0  21   2       17.56       23.07     29.68 o 
   1  21   2      608.53      550.49     41.87 o 
   2  21   2        0.10       62.48     70.69 o 
   3  21   2      102.95       11.55     89.61 o 
   4  21   2       43.80      -32.56     71.94 o 
   5  21   2       62.07       56.36     92.81 o 
   6  21   2       14.14      231.27     86.55 o 
   7  21   2      281.03      321.88     94.21 o 
  -7  22   2      107.46      259.52     82.38 o 
  -6  22   2        4.90       -6.68     90.03 o 
  -5  22   2        0.22      -31.73     87.25 o 
  -4  22   2      237.20      488.17     99.78 o 
  -3  22   2        0.61      -29.50     71.38 o 
  -2  22   2      632.58      690.88    107.03 o 
  -1  22   2      170.14      126.11     63.21 o 
   0  22   2      159.89      207.54     78.55 o 
   1  22   2       26.44        6.29     52.67 o 
   2  22   2        7.17      -72.36     72.36 o 
   3  22   2       19.64       32.28     76.25 o 
   4  22   2       24.04      -18.79     69.85 o 
   5  22   2       64.88      174.91     83.49 o 
   6  22   2        0.63      -55.38    100.47 o 
  -6  23   2       65.27      -37.71    108.96 o 
  -5  23   2       22.40        3.62    102.00 o 
  -4  23   2        2.21      -63.03     95.73 o 
  -3  23   2      148.33      218.61     97.83 o 
  -2  23   2        0.75      -42.58     94.62 o 
  -1  23   2      493.22      489.97     81.65 o 
   0  23   2       18.41        7.82     55.62 o 
   1  23   2      191.56      194.75     65.43 o 
   2  23   2       14.45       55.66     85.16 o 
   3  23   2        6.40      -57.89     89.06 o 
   4  23   2        2.08        6.82     91.28 o 
   5  23   2       43.18      115.08     99.21 o 
   6  23   2       57.71       66.24     96.15 o 
  -5  24   2       52.86      117.44     74.03 o 
  -4  24   2        0.55      -13.08     83.49 o 
  -3  24   2      128.80       30.20    103.95 o 
  -2  24   2      251.90      249.23    112.30 o 
  -1  24   2       48.23       69.35     67.50 o 
   0  24   2      152.64      196.83     87.53 o 
   1  24   2        0.69       14.89     63.57 o 
   2  24   2        1.85      -27.13     90.72 o 
   3  24   2      190.75      398.27    107.29 o 
   4  24   2        0.12      -37.43     85.16 o 
   5  24   2      169.36       57.05    105.76 o 
  -5  25   2       31.63      154.73    102.83 o 
  -4  25   2       30.46       88.36     83.63 o 
  -3  25   2       10.75       81.96     81.54 o 
  -2  25   2        1.87       14.47    104.36 o 
  -1  25   2       82.71       55.01     68.11 o 
   0  25   2       28.07      -20.16     60.98 o 
   1  25   2       90.88        7.21     99.70 o 
   2  25   2      139.22      189.25     96.02 o 
   3  25   2        4.38       52.74     91.98 o 
   4  25   2       61.46      162.39     91.98 o 
  -3  26   2       24.32       20.87    100.88 o 
  -2  26   2        0.10       -3.90    104.50 o 
  -1  26   2       23.31      -10.20     65.59 o 
   0  26   2        0.15       -6.98     96.50 o 
   1  26   2        0.80      -32.36     69.66 o 
   2  26   2       10.02      -65.82     94.62 o 
   3  26   2      159.97      364.31    104.23 o 
  -2  27   2       12.24       22.82    112.71 o 
  -1  27   2        0.64        3.89     68.79 o 
   0  27   2        0.18      -32.43     59.97 o 
   1  27   2       33.21      121.97     67.69 o 
   2  27   2       26.34      101.72     86.97 o 
 -11   0   3      120.08       86.83     97.69 o 
  -9   0   3      480.70      496.43     54.00 o 
  -7   0   3     2485.92     2396.32     83.58 o 
  -5   0   3     8720.12     8229.72    175.14 o 
  -3   0   3     7987.62     8498.02    147.76 o 
  -1   0   3    17336.33    17481.70    111.83 o 
   1   0   3    97051.50    98366.34   1164.43 o 
   3   0   3    15879.79    16185.33    207.18 o 
   5   0   3    14117.04    13736.00    229.63 o 
   7   0   3     1589.28     1620.94     71.29 o 
   9   0   3      783.78      820.64     99.66 o 
  11   0   3      201.40      185.77     94.21 o 
 -11   1   3        2.64      -13.94     51.24 o 
 -10   1   3      565.27      590.53     74.58 o 
  -9   1   3       56.28       73.34     30.40 o 
  -8   1   3     1767.00     1713.51     54.05 o 
  -7   1   3       22.36       23.90     26.05 o 
  -6   1   3     1486.67     1402.97     43.73 o 
  -5   1   3      280.25      310.50     28.50 o 
  -4   1   3     2494.65     2239.58     70.31 o 
  -3   1   3     1531.59     1482.61     32.95 o 
  -2   1   3      335.11      326.91     31.11 o 
  -1   1   3     2920.16     3009.83     51.13 o 
   0   1   3     1217.66     1221.97     21.67 o 
   1   1   3      221.71      214.84     19.47 o 
   2   1   3    23005.39    22715.00    153.11 o 
   3   1   3      197.95      261.29     40.85 o 
   4   1   3    13809.34    13567.89    289.84 o 
   5   1   3     2508.54     2618.60     95.94 o 
   6   1   3     1032.12     1037.65     39.17 o 
   7   1   3       89.84       92.62     32.10 o 
   8   1   3      807.76      803.62     39.50 o 
   9   1   3      305.68      320.57     55.97 o 
  10   1   3       21.14       -5.41     49.85 o 
  11   1   3        1.88        6.85     59.81 o 
 -11   2   3      190.48      226.69     90.31 o 
 -10   2   3      301.09      402.60     88.51 o 
  -9   2   3     2354.46     2728.66    101.11 o 
  -8   2   3       10.97       -6.12     60.53 o 
  -7   2   3      534.04      506.20     49.41 o 
  -6   2   3      522.70      572.19     45.10 o 
  -5   2   3      201.82      169.50     34.23 o 
  -4   2   3     3976.67     3921.82    126.15 o 
  -3   2   3     2359.45     2335.89     90.78 o 
  -2   2   3       51.47       83.35     22.27 o 
  -1   2   3     3453.00     3621.62     64.27 o 
   0   2   3       15.57       15.96     11.07 o 
   1   2   3    27432.54    27977.90    188.67 o 
   2   2   3    50771.22    50728.89    328.63 o 
   3   2   3      514.21      489.87     32.16 o 
   4   2   3      124.03      115.36     29.50 o 
   5   2   3     3135.93     2841.02    117.23 o 
   6   2   3       15.27      -13.08     40.35 o 
   7   2   3     1034.40     1050.76     61.81 o 
   8   2   3      220.82      206.24     42.86 o 
   9   2   3      112.71      125.66     84.33 o 
  10   2   3      148.77      115.50    108.12 o 
  11   2   3        2.75       10.30    100.47 o 
 -11   3   3       84.98      141.80     85.30 o 
 -10   3   3      405.36      344.72     92.27 o 
  -9   3   3        1.18       38.54     62.76 o 
  -8   3   3       43.30      -55.66     55.66 o 
  -7   3   3       45.23       92.95     39.52 o 
  -6   3   3      227.00      124.00     38.13 o 
  -5   3   3     1492.22     1556.64     55.85 o 
  -4   3   3      645.14      698.57     38.84 o 
  -3   3   3      860.96     1053.04     39.13 o 
  -2   3   3      463.89      521.52     28.82 o 
  -1   3   3     8035.82     8141.56    152.06 o 
   0   3   3     1266.43     1269.96     27.01 o 
   1   3   3     4062.21     4103.24     68.09 o 
   2   3   3    14887.48    15476.26    190.10 o 
   3   3   3     3722.56     3477.46    109.98 o 
   4   3   3     3974.30     3963.75    128.07 o 
   5   3   3        1.32       33.40     29.92 o 
   6   3   3     2396.44     2393.61     76.34 o 
   7   3   3      419.61      406.39     53.44 o 
   8   3   3       46.29       55.52     42.58 o 
   9   3   3      787.30      858.08    103.42 o 
  10   3   3       10.08      -25.33     89.47 o 
  11   3   3      278.41      209.85    109.38 o 
 -11   4   3      212.20      128.86     97.69 o 
 -10   4   3        6.31        1.95     85.44 o 
  -9   4   3      154.90      141.38     45.50 o 
  -8   4   3      926.53      850.51     60.27 o 
  -7   4   3       20.71       21.85     35.90 o 
  -6   4   3     1151.52     1154.90     57.78 o 
  -5   4   3      418.11      348.79     39.25 o 
  -4   4   3     5001.83     4819.11    133.48 o 
  -3   4   3      565.28      574.26     33.13 o 
  -2   4   3       34.91       14.47     23.93 o 
  -1   4   3     5205.52     5392.08     77.83 o 
   0   4   3    65001.29    64695.02    836.71 o 
   1   4   3      970.14      996.71     33.78 o 
   2   4   3      469.18      499.07     32.16 o 
   3   4   3     1249.95     1227.78     46.38 o 
   4   4   3        0.28        0.42     25.74 o 
   5   4   3     1940.60     1901.26     68.95 o 
   6   4   3       29.20       26.86     40.49 o 
   7   4   3       24.98       -8.07     52.04 o 
   8   4   3      950.07      983.72     61.39 o 
   9   4   3       89.17      135.95     90.73 o 
  10   4   3      704.15      821.30     97.98 o 
  11   4   3       17.25       14.89     91.00 o 
 -11   5   3       19.55      100.05     89.47 o 
 -10   5   3       88.92       83.07     87.67 o 
  -9   5   3       23.64      111.18     74.44 o 
  -8   5   3      117.31      125.24     43.56 o 
  -7   5   3      102.02       97.41     40.49 o 
  -6   5   3      345.44      324.83     46.34 o 
  -5   5   3     5572.68     5426.30    151.31 o 
  -4   5   3     1193.53     1294.96     47.77 o 
  -3   5   3    28803.09    29405.03    280.30 o 
  -2   5   3      152.08      130.12     26.86 o 
  -1   5   3     1755.70     1687.97     35.50 o 
   0   5   3       12.43       28.69     16.19 o 
   1   5   3     1354.61     1272.00     30.32 o 
   2   5   3       35.51       56.22     25.33 o 
   3   5   3     5290.17     5299.77    134.66 o 
   4   5   3       82.55       53.30     29.22 o 
   5   5   3     1184.62     1222.08     54.16 o 
   6   5   3       63.70       13.08     37.71 o 
   7   5   3      124.84       95.88     42.72 o 
   8   5   3      261.56      265.24     48.15 o 
   9   5   3     1343.39     1417.04    117.91 o 
  10   5   3        8.98      -22.96     78.48 o 
  11   5   3       90.58      163.64     83.91 o 
 -11   6   3       58.43       69.02     80.15 o 
 -10   6   3        2.77      -54.55     62.90 o 
  -9   6   3      345.25      247.85     92.54 o 
  -8   6   3      264.36      344.71     45.51 o 
  -7   6   3      121.71       84.88     41.47 o 
  -6   6   3     1366.47     1297.85     61.27 o 
  -5   6   3     1861.31     1660.48     64.49 o 
  -4   6   3    26231.86    26437.65    293.65 o 
  -3   6   3     2382.92     2569.19     96.04 o 
  -2   6   3     4356.21     3969.07    109.78 o 
  -1   6   3      206.08      187.08     19.91 o 
   0   6   3      523.58      442.57     27.70 o 
   1   6   3      155.28      131.42     20.16 o 
   2   6   3      378.91      297.87     29.37 o 
   3   6   3        1.26       -1.53     25.32 o 
   4   6   3      714.36      865.87     45.80 o 
   5   6   3       58.67       72.92     38.27 o 
   6   6   3       76.10       32.14     36.46 o 
   7   6   3        1.75       -7.10     45.50 o 
   8   6   3      578.29      560.05     53.31 o 
   9   6   3       69.45      101.72     74.86 o 
  10   6   3      382.44      382.56     91.57 o 
  11   6   3       78.02       87.80     86.55 o 
 -11   7   3      181.84      254.24    103.67 o 
 -10   7   3        2.59      -19.62     67.07 o 
  -9   7   3      247.03      392.85     96.30 o 
  -8   7   3      844.29      764.59     58.74 o 
  -7   7   3       58.39      140.82     41.19 o 
  -6   7   3     2203.46     2303.89     77.03 o 
  -5   7   3     1282.49     1211.69     55.14 o 
  -4   7   3     2851.82     2664.42    110.81 o 
  -3   7   3    14947.46    15536.34    222.84 o 
  -2   7   3     6305.27     6526.83    145.02 o 
  -1   7   3     7785.78     7964.83    107.41 o 
   0   7   3     1527.80     1672.18     35.26 o 
   1   7   3      135.92      124.82     19.99 o 
   2   7   3       15.20       27.69     24.77 o 
   3   7   3      220.25      201.24     33.68 o 
   4   7   3      700.27      717.32     43.57 o 
   5   7   3      583.78      594.48     51.50 o 
   6   7   3       13.09       49.68     39.24 o 
   7   7   3      324.08      333.03     48.15 o 
   8   7   3      270.13      316.87     48.71 o 
   9   7   3      439.95      555.84     90.88 o 
  10   7   3       65.34       62.62     87.25 o 
  11   7   3       47.97        0.83     91.28 o 
 -11   8   3        1.83      -18.23     81.40 o 
 -10   8   3        8.59      -27.13     84.05 o 
  -9   8   3      331.28      295.45     94.35 o 
  -8   8   3       16.07      -18.09     59.42 o 
  -7   8   3      283.86      274.29     47.73 o 
  -6   8   3      905.63      945.90     55.96 o 
  -5   8   3       99.92       45.36     35.07 o 
  -4   8   3     9076.53     9340.34    192.05 o 
  -3   8   3      306.54      272.09     33.68 o 
  -2   8   3     4245.69     3905.32    125.48 o 
  -1   8   3     8976.65     9144.77    119.98 o 
   0   8   3     7218.54     7087.62    104.72 o 
   1   8   3      214.83      182.87     37.16 o 
   2   8   3     5209.22     5363.57    144.13 o 
   3   8   3     3056.28     2849.91    118.50 o 
   4   8   3      243.42      274.72     38.83 o 
   5   8   3      682.72      662.71     48.86 o 
   6   8   3       43.07       59.97     41.19 o 
   7   8   3      244.67      307.27     46.90 o 
   8   8   3      314.14      259.82     51.63 o 
   9   8   3        9.26       93.23     65.54 o 
  10   8   3      369.32      595.76    112.86 o 
  11   8   3       71.50      117.03     82.38 o 
 -11   9   3       28.04       10.99     90.59 o 
 -10   9   3      208.69      142.78     89.20 o 
  -9   9   3      118.53      306.97     91.01 o 
  -8   9   3     1056.19     1031.07     66.68 o 
  -7   9   3      355.84      350.70     50.10 o 
  -6   9   3     1131.97     1210.36     62.09 o 
  -5   9   3      485.55      541.97     45.93 o 
  -4   9   3      190.73      146.68     37.43 o 
  -3   9   3     1916.94     2094.00     66.17 o 
  -2   9   3      137.81      247.57     31.03 o 
  -1   9   3      730.52      742.47     35.50 o 
   0   9   3      492.68      490.39     25.05 o 
   1   9   3     3263.40     3177.92    147.42 o 
   2   9   3     2079.98     2098.84     66.32 o 
   3   9   3       32.14       64.01     30.47 o 
   4   9   3     2279.51     2259.84     70.22 o 
   5   9   3       20.48       -3.20     36.32 o 
   6   9   3       70.80       63.04     44.81 o 
   7   9   3      181.22      232.67     46.06 o 
   8   9   3      859.46      838.35     60.13 o 
   9   9   3      312.82      304.63     95.74 o 
  10   9   3      113.20        0.83     87.81 o 
 -11  10   3      216.07      254.38    104.79 o 
 -10  10   3       19.52       30.33     96.57 o 
  -9  10   3      433.08      349.31     86.15 o 
  -8  10   3       39.76       96.99     57.47 o 
  -7  10   3      649.74      570.79     56.93 o 
  -6  10   3      118.25      156.13     44.25 o 
  -5  10   3     3293.96     3532.50    148.98 o 
  -4  10   3        0.69       85.30     35.48 o 
  -3  10   3      366.92      280.30     38.41 o 
  -2  10   3     1119.25     1188.19     51.52 o 
  -1  10   3     1079.01     1158.93     93.99 o 
   0  10   3      457.58      465.42     26.27 o 
   1  10   3     4833.44     4841.60    123.26 o 
   2  10   3        4.36       30.47     31.31 o 
   3  10   3     1651.01     1535.11     57.38 o 
   4  10   3        2.82        0.28     35.90 o 
   5  10   3      637.58      646.25     57.48 o 
   6  10   3       25.93       23.24     56.63 o 
   7  10   3      644.15      645.53     57.34 o 
   8  10   3        2.26      182.98     66.79 o 
   9  10   3       57.25      154.04     71.25 o 
  10  10   3      126.73       89.20     99.49 o 
 -10  11   3      124.41       89.48     86.55 o 
  -9  11   3       29.04       59.83     78.06 o 
  -8  11   3      305.21      377.69     92.27 o 
  -7  11   3      185.82      249.09     47.17 o 
  -6  11   3      391.84      439.08     50.10 o 
  -5  11   3      949.83      895.67     60.69 o 
  -4  11   3     1887.90     1938.22     68.53 o 
  -3  11   3      135.37      179.65     36.88 o 
  -2  11   3      205.51      194.00     34.23 o 
  -1  11   3       35.32       28.50     59.97 o 
   0  11   3      768.09      744.92     30.35 o 
   1  11   3       26.23       46.90     22.97 o 
   2  11   3     2222.66     2157.03     72.03 o 
   3  11   3      158.10      165.18     35.90 o 
   4  11   3     9028.07     9312.40    214.24 o 
   5  11   3       28.94       14.05     48.01 o 
   6  11   3     1326.97     1493.16     70.59 o 
   7  11   3       14.29      -23.52     44.81 o 
   8  11   3     1042.14     1169.82    115.53 o 
   9  11   3       50.28       60.95     89.20 o 
  10  11   3       11.01      -40.07     78.06 o 
 -10  12   3      201.28      253.54     89.48 o 
  -9  12   3      105.50      103.39     81.82 o 
  -8  12   3       53.28       40.91     76.95 o 
  -7  12   3     2456.90     2335.79     83.98 o 
  -6  12   3      106.03       95.88     45.09 o 
  -5  12   3      593.17      634.12     56.23 o 
  -4  12   3     1649.09     1704.79     66.29 o 
  -3  12   3     2631.13     2735.46    128.33 o 
  -2  12   3      469.09      425.90     45.10 o 
  -1  12   3      434.80      342.09     30.20 o 
   0  12   3     1930.77     1819.14     43.28 o 
   1  12   3       38.39      117.21     26.36 o 
   2  12   3        1.12       39.80     33.26 o 
   3  12   3     3949.85     3643.69    141.10 o 
   4  12   3      610.05      567.33     50.94 o 
   5  12   3     1254.18     1281.68     65.30 o 
   6  12   3      553.62      557.27     55.67 o 
   7  12   3     2060.32     2139.47     82.02 o 
   8  12   3      112.01      111.88     98.24 o 
   9  12   3        3.89      -52.32     78.06 o 
  10  12   3        7.66      -60.95     91.00 o 
 -10  13   3      109.98      185.21     85.44 o 
  -9  13   3      154.53      416.07    100.05 o 
  -8  13   3      270.50      232.54     82.66 o 
  -7  13   3       77.82       58.86     43.83 o 
  -6  13   3     2487.78     2287.18     85.52 o 
  -5  13   3     1461.65     1403.06     71.15 o 
  -4  13   3      735.69      757.36     52.89 o 
  -3  13   3      859.08      812.55     57.07 o 
  -2  13   3      327.67      351.55     45.37 o 
  -1  13   3     2930.82     2923.70     70.80 o 
   0  13   3        1.55       27.16     67.21 o 
   1  13   3      270.42      302.22     67.36 o 
   2  13   3     1159.46     1244.02     60.29 o 
   3  13   3       35.84       36.87     39.94 o 
   4  13   3      196.08      272.75     47.45 o 
   5  13   3      885.18      868.46     60.27 o 
   6  13   3       86.06      146.25     59.00 o 
   7  13   3      194.23      177.98     89.34 o 
   8  13   3      303.80      425.28    100.20 o 
   9  13   3       15.32        2.37     81.96 o 
  10  13   3        8.66       15.17     79.31 o 
 -10  14   3       23.06       21.29    100.60 o 
  -9  14   3        3.24      -49.95     83.91 o 
  -8  14   3       92.07      140.96     67.77 o 
  -7  14   3      423.67      431.29     93.24 o 
  -6  14   3       18.55      142.77     58.16 o 
  -5  14   3      451.59      423.23     53.16 o 
  -4  14   3     3024.02     3050.66    131.11 o 
  -3  14   3       11.14       64.98     39.80 o 
  -2  14   3      637.27      596.57     53.73 o 
  -1  14   3      126.66       90.84     34.44 o 
   0  14   3      747.78      706.56     36.96 o 
   1  14   3      377.10      363.01     45.51 o 
   2  14   3      332.50      222.25     53.30 o 
   3  14   3     2253.48     2289.93     78.28 o 
   4  14   3       22.62       -9.60     43.41 o 
   5  14   3      149.73      111.88     48.15 o 
   6  14   3      162.56      115.22     46.90 o 
   7  14   3       85.72      188.41     77.93 o 
   8  14   3      228.69      175.76     84.89 o 
   9  14   3       10.08      102.27     71.80 o 
 -10  15   3        1.39        4.17     91.14 o 
  -9  15   3      326.44      369.61    117.17 o 
  -8  15   3      127.12      201.63     80.15 o 
  -7  15   3       42.89      315.04     84.05 o 
  -6  15   3      276.47      288.76     51.63 o 
  -5  15   3      136.18      172.41     45.50 o 
  -4  15   3      102.12      158.36     42.30 o 
  -3  15   3     1939.26     1862.97     74.09 o 
  -2  15   3        9.81       20.32     39.10 o 
  -1  15   3     1643.44     1599.15     57.93 o 
   0  15   3       15.46        7.12     44.95 o 
   1  15   3     5206.86     5253.81    118.69 o 
   2  15   3       54.06       15.86     45.92 o 
   3  15   3     1200.24     1196.32     64.88 o 
   4  15   3        4.56        4.45     42.02 o 
   5  15   3        0.35      -42.44     42.44 o 
   6  15   3       12.33      -30.33     45.78 o 
   7  15   3      158.10       50.79     98.80 o 
   8  15   3        7.37       -2.50     81.26 o 
   9  15   3      314.19      376.43    106.46 o 
  -9  16   3       99.82      119.11     84.74 o 
  -8  16   3        2.51       69.85     72.08 o 
  -7  16   3       21.28      -75.42     75.42 o 
  -6  16   3      189.21      200.94     46.06 o 
  -5  16   3       37.83       53.43     47.31 o 
  -4  16   3      549.46      538.48     54.84 o 
  -3  16   3       52.05       35.76     42.58 o 
  -2  16   3       40.48      -25.19     40.91 o 
  -1  16   3        5.79       20.91     27.06 o 
   0  16   3     3421.20     3382.12     99.59 o 
   1  16   3      214.45      216.92     68.54 o 
   2  16   3      179.93      195.24     49.40 o 
   3  16   3        2.25       19.20     39.80 o 
   4  16   3       71.99      -46.20     46.20 o 
   5  16   3      135.99      120.37     46.34 o 
   6  16   3      116.96      192.17     70.55 o 
   7  16   3        6.37       30.33     82.38 o 
   8  16   3      280.45      255.08    107.29 o 
   9  16   3        5.25      -70.13     90.17 o 
  -9  17   3       49.00       28.53     92.26 o 
  -8  17   3       90.05      142.63     82.52 o 
  -7  17   3        8.22      297.08     90.31 o 
  -6  17   3      112.33      104.09     98.38 o 
  -5  17   3     1048.94      971.07     62.92 o 
  -4  17   3        0.40      -40.35     40.35 o 
  -3  17   3        7.36       -3.06     39.94 o 
  -2  17   3      478.85      422.54     54.56 o 
  -1  17   3      812.50      842.47     41.80 o 
   0  17   3        5.77       29.29     29.26 o 
   1  17   3     1831.40     1873.63     53.81 o 
   2  17   3       19.15      -47.31     47.73 o 
   3  17   3       38.54       67.49     47.17 o 
   4  17   3        1.21      -37.43     37.43 o 
   5  17   3      120.63      101.03     44.25 o 
   6  17   3        1.47      154.87     88.22 o 
   7  17   3      696.99      700.63    107.17 o 
   8  17   3       25.59       71.24     92.40 o 
   9  17   3      179.10      139.29     98.24 o 
  -9  18   3      123.51       88.36     91.15 o 
  -8  18   3       21.86      -49.40     78.20 o 
  -7  18   3      102.19      222.92    104.64 o 
  -6  18   3      195.31      137.63     95.46 o 
  -5  18   3      126.82      193.98     80.29 o 
  -4  18   3      395.79      397.05     54.97 o 
  -3  18   3     1613.47     1535.76     74.91 o 
  -2  18   3       52.36       13.64     43.55 o 
  -1  18   3       29.94      103.12     71.38 o 
   0  18   3      124.60       99.80     32.13 o 
   1  18   3       22.50        8.68     30.50 o 
   2  18   3      723.19      679.38     63.47 o 
   3  18   3      483.35      590.93     56.50 o 
   4  18   3       59.91       68.04     48.29 o 
   5  18   3        2.21      158.49     83.63 o 
   6  18   3        1.66       48.42     82.51 o 
   7  18   3        2.34       93.51     85.16 o 
   8  18   3      369.36      261.91    107.43 o 
  -8  19   3      113.92      116.05     95.74 o 
  -7  19   3        1.54       99.35     82.93 o 
  -6  19   3      601.06      608.48    113.29 o 
  -5  19   3      193.27      238.24    104.37 o 
  -4  19   3      398.12      463.15     54.97 o 
  -3  19   3      128.14       88.92     43.00 o 
  -2  19   3      202.75      207.63     48.71 o 
  -1  19   3      249.94      185.30     35.12 o 
   0  19   3      457.28      412.16     36.41 o 
   1  19   3       10.34       -1.30     31.14 o 
   2  19   3      735.34      771.79     61.66 o 
   3  19   3        9.88       48.28     48.28 o 
   4  19   3      203.81      239.77     85.30 o 
   5  19   3        0.86       10.99     82.38 o 
   6  19   3        7.10      -71.52     71.52 o 
   7  19   3       42.60       53.02     86.55 o 
   8  19   3       38.76        9.74     98.52 o 
  -8  20   3        0.82      111.18     87.11 o 
  -7  20   3      368.58      289.04     93.38 o 
  -6  20   3       33.11      106.87    104.08 o 
  -5  20   3      739.13      902.04     95.76 o 
  -4  20   3      155.88       46.90     70.97 o 
  -3  20   3      129.67      160.58     46.76 o 
  -2  20   3      186.18      118.01     46.76 o 
  -1  20   3       29.55        0.84     33.78 o 
   0  20   3        6.20       60.97     57.68 o 
   1  20   3       91.77       45.17     38.68 o 
   2  20   3       38.41      -40.08     53.43 o 
   3  20   3      488.29      510.48     80.44 o 
   4  20   3       47.16      -77.51     77.51 o 
   5  20   3      238.92      327.02    102.14 o 
   6  20   3       29.55       21.57    107.15 o 
   7  20   3        1.70       61.09     69.71 o 
  -7  21   3       13.58       89.06     91.98 o 
  -6  21   3      390.00      403.02    106.88 o 
  -5  21   3       43.03      205.94     77.23 o 
  -4  21   3      268.53      220.15     82.66 o 
  -3  21   3       17.35       28.80     67.77 o 
  -2  21   3       10.93        0.70     98.66 o 
  -1  21   3      149.30       85.12     52.25 o 
   0  21   3        3.83       20.58     31.72 o 
   1  21   3        9.76       27.50     66.57 o 
   2  21   3      478.98      563.92     90.88 o 
   3  21   3        0.02      -69.57     71.66 o 
   4  21   3      109.85      241.29     85.16 o 
   5  21   3      113.12      -54.55     92.95 o 
   6  21   3        7.82      -29.50     84.60 o 
   7  21   3        0.04      -87.66     87.66 o 
  -7  22   3      136.50      296.81    113.69 o 
  -6  22   3       20.87       23.52     85.58 o 
  -5  22   3       77.08       11.27    106.17 o 
  -4  22   3       18.64      -83.21     83.21 o 
  -3  22   3       68.41      201.91     98.52 o 
  -2  22   3      180.94      227.94    104.23 o 
  -1  22   3        0.09      -15.50     56.70 o 
   0  22   3       46.11       63.85     53.72 o 
   1  22   3      437.83      522.49     77.98 o 
   2  22   3       26.26      115.77     75.28 o 
   3  22   3      959.87      910.73    125.97 o 
   4  22   3        3.07      -28.11     81.96 o 
   5  22   3      208.58      327.02     88.64 o 
   6  22   3       25.84      -87.66     91.98 o 
  -6  23   3      384.37      432.38    108.83 o 
  -5  23   3        5.44       79.73     90.72 o 
  -4  23   3       67.80      -25.60     91.28 o 
  -3  23   3       65.68      140.96    103.81 o 
  -2  23   3        0.16       12.66     91.14 o 
  -1  23   3       82.40       44.08     68.54 o 
   0  23   3       24.13       70.65     55.52 o 
   1  23   3       90.99      251.58     63.60 o 
   2  23   3      581.19      657.04    111.06 o 
   3  23   3      294.43      331.48     91.01 o 
   4  23   3      318.92      456.17     93.10 o 
   5  23   3        9.16       35.90     97.54 o 
   6  23   3       78.03      288.04    123.15 o 
  -5  24   3      191.54      240.88     98.80 o 
  -4  24   3       13.03      -80.29     80.29 o 
  -3  24   3       21.35       29.64     99.07 o 
  -2  24   3      499.60      685.41    126.64 o 
  -1  24   3        4.62      -56.57     56.57 o 
   0  24   3       24.64       29.86    141.93 o 
   1  24   3       27.31      103.15     55.69 o 
   2  24   3        1.37      -66.37     98.52 o 
   3  24   3      343.25      315.90    115.23 o 
   4  24   3       65.30      261.19    108.54 o 
   5  24   3       96.23      184.38    102.83 o 
  -4  25   3       20.19       45.92     78.76 o 
  -3  25   3      260.90       88.78    104.79 o 
  -2  25   3       77.35      117.30     97.13 o 
  -1  25   3      178.34      245.31     76.17 o 
   0  25   3       26.40       23.02     67.00 o 
   1  25   3      169.69      299.62     64.18 o 
   2  25   3       64.37       96.85     88.08 o 
   3  25   3       17.58       29.92     89.89 o 
   4  25   3       88.52      134.28     99.22 o 
  -3  26   3        0.03      -51.07     94.90 o 
  -2  26   3      306.26      142.92    132.76 o 
  -1  26   3       41.02       16.40     58.69 o 
   0  26   3      165.13      120.18     69.34 o 
   1  26   3        1.14      -66.05     66.05 o 
   2  26   3      151.93      224.60    120.09 o 
   3  26   3        6.33       -0.97    100.60 o 
  -2  27   3       41.88     -102.69    123.01 o 
  -1  27   3      351.24      432.46     81.19 o 
   0  27   3       19.91       29.60     93.58 o 
   1  27   3      124.66      111.01    228.91 o 
 -10   0   4     1159.47      907.60    105.65 o 
  -8   0   4     2163.14     2079.42     76.04 o 
  -6   0   4       38.07       53.85     38.96 o 
  -4   0   4     5213.58     4991.61    132.40 o 
  -2   0   4     1610.68     1744.92     72.76 o 
   0   0   4     5609.96     5399.33     72.43 o 
   2   0   4    15923.49    16089.76    192.45 o 
   4   0   4     1878.95     2070.27     62.28 o 
   6   0   4        3.98       77.37     36.04 o 
   8   0   4     3995.75     3993.05    152.04 o 
  10   0   4      194.24      260.78    103.12 o 
 -11   1   4      188.86      157.15     68.12 o 
 -10   1   4       20.23       13.43     84.46 o 
  -9   1   4        0.65       11.16     30.64 o 
  -8   1   4       97.61       90.61     32.33 o 
  -7   1   4      122.32       88.38     28.08 o 
  -6   1   4     1082.68     1014.23     38.54 o 
  -5   1   4      918.38      895.15     35.10 o 
  -4   1   4     3787.80     4087.39     88.51 o 
  -3   1   4     5940.16     5511.50     89.71 o 
  -2   1   4      151.02      147.79     17.56 o 
  -1   1   4     8317.46     8401.95     64.51 o 
   0   1   4     6106.91     6038.22     54.47 o 
   1   1   4    10615.53    11136.81     96.44 o 
   2   1   4    22831.62    22665.50    332.16 o 
   3   1   4     1721.26     1733.59    131.88 o 
   4   1   4       11.94       13.07     22.47 o 
   5   1   4        5.31      -21.89     22.81 o 
   6   1   4      917.06      981.68     44.55 o 
   7   1   4     1259.59     1305.34     48.28 o 
   8   1   4       11.05       29.71     49.19 o 
   9   1   4      764.98      779.42     68.91 o 
  10   1   4       22.59       19.30     58.72 o 
  11   1   4      433.16      430.40     74.03 o 
 -11   2   4      100.16       60.81    102.42 o 
 -10   2   4       77.46       68.74     96.99 o 
  -9   2   4      155.99      160.03     43.83 o 
  -8   2   4       42.36       41.47     39.66 o 
  -7   2   4      134.95      100.05     41.05 o 
  -6   2   4      320.24      378.41     42.45 o 
  -5   2   4      930.96      803.33     54.44 o 
  -4   2   4     4287.11     4338.52    127.28 o 
  -3   2   4     1051.36     1027.41     38.58 o 
  -2   2   4     3554.68     3286.72     96.23 o 
  -1   2   4     1691.27     1718.87     42.39 o 
   0   2   4    17998.10    17761.44    128.09 o 
   1   2   4      818.86      845.24     30.08 o 
   2   2   4     6870.11     7201.10    140.05 o 
   3   2   4     2400.82     2385.08    104.97 o 
   4   2   4     1402.48     1508.88     53.20 o 
   5   2   4     1105.95     1179.71     52.63 o 
   6   2   4        4.13      -38.96     38.96 o 
   7   2   4        4.84       50.93     39.66 o 
   8   2   4      729.18      670.60     57.34 o 
   9   2   4       42.36      106.87     93.79 o 
  10   2   4      390.99      523.54    100.48 o 
  11   2   4        9.75       66.79     82.10 o 
 -11   3   4      173.81      142.08     87.11 o 
 -10   3   4       47.44      -17.53     69.99 o 
  -9   3   4      498.52      482.79     55.81 o 
  -8   3   4     1661.48     1580.51     69.34 o 
  -7   3   4       67.80       79.04     41.05 o 
  -6   3   4      211.83      193.44     39.80 o 
  -5   3   4       96.95       94.07     29.78 o 
  -4   3   4     7179.03     7435.05    161.08 o 
  -3   3   4     3876.59     3962.59    113.77 o 
  -2   3   4     1365.52     1395.88     46.12 o 
  -1   3   4     1204.23     1308.57     37.62 o 
   0   3   4      132.34      135.30     17.02 o 
   1   3   4     6033.21     6084.93     86.24 o 
   2   3   4     4701.93     4801.17    118.92 o 
   3   3   4     4248.08     4532.36    126.61 o 
   4   3   4     4408.08     4447.48    130.88 o 
   5   3   4       13.79       53.43     34.93 o 
   6   3   4     1371.73     1489.01     64.88 o 
   7   3   4     1128.08     1127.49     64.04 o 
   8   3   4      117.35       99.77     42.16 o 
   9   3   4      466.95      473.04     94.64 o 
  10   3   4        0.18       -9.88     71.38 o 
  11   3   4      186.25      237.82    101.17 o 
 -11   4   4       80.14       65.96     84.47 o 
 -10   4   4        6.37       39.24     78.06 o 
  -9   4   4     1478.76     1391.80     71.84 o 
  -8   4   4      395.89      383.55     48.29 o 
  -7   4   4     2154.07     2018.57     75.49 o 
  -6   4   4      213.31      222.66     40.64 o 
  -5   4   4       23.54      -29.36     29.36 o 
  -4   4   4     4260.76     4262.86    126.98 o 
  -3   4   4     4806.82     4883.72    125.71 o 
  -2   4   4     4531.53     4408.25    119.06 o 
  -1   4   4     1056.77     1022.91     26.71 o 
   0   4   4    11979.26    11929.69    225.61 o 
   1   4   4     3748.25     3792.96     75.65 o 
   2   4   4       73.26       28.53     23.38 o 
   3   4   4    11892.08    11651.40    189.74 o 
   4   4   4      295.95      298.11     33.96 o 
   5   4   4     2080.39     2044.80     64.91 o 
   6   4   4        7.55      -15.72     38.54 o 
   7   4   4     1387.35     1492.80     71.84 o 
   8   4   4      204.55      212.36     47.59 o 
   9   4   4      237.68      268.02     83.08 o 
  10   4   4       71.14       74.45     69.44 o 
  11   4   4       13.78      -84.60     84.60 o 
 -11   5   4        4.88       44.67    101.86 o 
 -10   5   4      282.90      204.57     86.56 o 
  -9   5   4      400.36      566.27     98.81 o 
  -8   5   4     3047.36     2949.24    143.77 o 
  -7   5   4      159.80       96.02     41.75 o 
  -6   5   4     2357.52     2308.74     78.29 o 
  -5   5   4        5.43      -21.99     31.17 o 
  -4   5   4     3392.68     3389.63    117.28 o 
  -3   5   4     4380.92     4674.38    124.25 o 
  -2   5   4     7240.11     7569.78    145.06 o 
  -1   5   4      136.29      138.95     19.58 o 
   0   5   4     4468.20     4398.17    103.92 o 
   1   5   4     5440.94     5428.52    217.81 o 
   2   5   4      408.43      363.85     31.32 o 
   3   5   4        0.76       59.83     26.16 o 
   4   5   4     5295.63     5270.06    147.26 o 
   5   5   4       21.06       53.16     34.09 o 
   6   5   4      432.74      452.04     47.04 o 
   7   5   4      462.42      409.45     52.05 o 
   8   5   4       54.54       84.60     44.95 o 
   9   5   4        0.76       68.18     89.05 o 
  10   5   4        2.06       58.44     84.05 o 
  11   5   4       58.54      115.22     84.19 o 
 -11   6   4      313.24      325.92     79.46 o 
 -10   6   4        9.16      -60.95     81.40 o 
  -9   6   4     1311.09     1332.54    118.05 o 
  -8   6   4      455.28      402.77     50.52 o 
  -7   6   4     3561.92     3499.83    148.28 o 
  -6   6   4      172.36      112.30     40.63 o 
  -5   6   4     6760.16     6731.13    169.82 o 
  -4   6   4     5629.54     5693.98    149.26 o 
  -3   6   4       34.48       97.13     26.30 o 
  -2   6   4     7350.67     7194.21    141.79 o 
  -1   6   4        2.74        4.82     17.81 o 
   0   6   4        3.49       28.29     36.74 o 
   1   6   4     3344.56     3461.52     74.91 o 
   2   6   4     2856.23     3256.57    108.49 o 
   3   6   4     1183.36     1105.98     47.35 o 
   4   6   4      913.67      884.33     47.20 o 
   5   6   4     2621.69     2622.23     81.51 o 
   6   6   4       33.18      -37.99     38.96 o 
   7   6   4      138.34      215.83     48.01 o 
   8   6   4      111.30      141.38     44.11 o 
   9   6   4        9.96      -26.72     70.97 o 
  10   6   4        5.13       -5.71     97.82 o 
  11   6   4        5.28      -49.12     72.22 o 
 -11   7   4      128.05      185.07     86.41 o 
 -10   7   4      204.94      190.09     86.56 o 
  -9   7   4      182.42      153.49     86.69 o 
  -8   7   4     1619.62     1549.53     74.35 o 
  -7   7   4       19.89       -7.79     41.47 o 
  -6   7   4      250.45      246.74     43.42 o 
  -5   7   4      386.25      371.04     41.89 o 
  -4   7   4     2136.98     1933.53     67.99 o 
  -3   7   4      124.16      134.99     35.07 o 
  -2   7   4     2240.85     2406.02    101.47 o 
  -1   7   4     4863.23     5452.29    266.68 o 
   0   7   4     6580.78     6456.80     98.95 o 
   1   7   4      155.97      133.57     20.56 o 
   2   7   4     7388.60     7385.83    161.28 o 
   3   7   4     1043.87     1039.70     46.92 o 
   4   7   4     4892.93     4642.83    149.85 o 
   5   7   4       78.27       54.41     39.10 o 
   6   7   4      667.37      578.47     53.17 o 
   7   7   4      473.84      476.81     58.73 o 
   8   7   4        6.40       48.84     42.44 o 
   9   7   4      118.00      207.48     67.49 o 
  10   7   4        3.95        4.87     78.48 o 
  11   7   4        0.74       88.36     84.46 o 
 -11   8   4       32.41       18.65     74.03 o 
 -10   8   4      256.88      241.16    102.42 o 
  -9   8   4      165.43      239.35     96.71 o 
  -8   8   4       14.81       30.06     44.53 o 
  -7   8   4      737.83      689.96     57.35 o 
  -6   8   4      368.78      256.49     47.46 o 
  -5   8   4      148.29      114.39     38.96 o 
  -4   8   4      927.03      725.06     48.03 o 
  -3   8   4     5209.94     5615.36    148.40 o 
  -2   8   4    10183.42    10319.84    179.93 o 
  -1   8   4     1050.99     1058.83     74.02 o 
   0   8   4       70.93       52.76     18.05 o 
   1   8   4      947.69      998.23     31.11 o 
   2   8   4     1130.42     1155.38     48.18 o 
   3   8   4      445.22      363.97     40.92 o 
   4   8   4      468.77      458.19     45.10 o 
   5   8   4     1218.39     1123.02     59.45 o 
   6   8   4     3650.13     3361.91    150.51 o 
   7   8   4      277.84      260.79     49.68 o 
   8   8   4      826.07      851.42     62.50 o 
   9   8   4        0.87       -1.11     72.08 o 
  10   8   4       75.62      -51.76     85.72 o 
 -11   9   4      151.94      243.94    103.53 o 
 -10   9   4       25.85       41.88     94.48 o 
  -9   9   4      132.85       62.34     76.53 o 
  -8   9   4      134.28       91.98     42.58 o 
  -7   9   4     1654.61     1657.51     71.01 o 
  -6   9   4      510.98      485.18     52.47 o 
  -5   9   4     3174.65     3228.75    131.98 o 
  -4   9   4      145.40      127.19     35.35 o 
  -3   9   4     2913.75     2952.69    122.94 o 
  -2   9   4       13.74      -18.92     28.80 o 
  -1   9   4     9587.18     9338.69    175.36 o 
   0   9   4      500.57      504.80     26.89 o 
   1   9   4     2258.99     2411.56     78.08 o 
   2   9   4      207.44      243.26     34.23 o 
   3   9   4     4350.66     4183.62    137.96 o 
   4   9   4      586.31      556.06     47.74 o 
   5   9   4      222.04      227.95     41.89 o 
   6   9   4       55.75      100.47     43.83 o 
   7   9   4     1771.87     1796.78     81.04 o 
   8   9   4        7.96       52.74     74.03 o 
   9   9   4       69.79       81.26     77.65 o 
  10   9   4       48.21      -88.64     88.64 o 
 -11  10   4        1.08      147.50     86.27 o 
 -10  10   4      221.64      103.26    115.36 o 
  -9  10   4        6.80       12.25     85.72 o 
  -8  10   4       49.85       25.46     44.95 o 
  -7  10   4       56.17       26.72     42.02 o 
  -6  10   4     5804.44     5795.59    176.18 o 
  -5  10   4       50.84       86.69     39.80 o 
  -4  10   4      867.22      804.50     50.25 o 
  -3  10   4       85.01      122.04     35.35 o 
  -2  10   4     3079.57     3002.71    119.19 o 
  -1  10   4     1059.50     1033.72     36.13 o 
   0  10   4     6132.44     6018.77    107.67 o 
   1  10   4        1.61       19.44     41.33 o 
   2  10   4     5014.92     5117.95    143.60 o 
   3  10   4      255.75      266.78     37.16 o 
   4  10   4      269.34      238.53     41.61 o 
   5  10   4      177.20      169.64     42.44 o 
   6  10   4      379.15      367.41     54.55 o 
   7  10   4       35.65       54.27     60.53 o 
   8  10   4     1634.88     1641.76    110.13 o 
   9  10   4        0.02       19.34     72.22 o 
  10  10   4       43.84      212.76     91.42 o 
 -10  11   4       34.07       89.19     81.12 o 
  -9  11   4      156.04       18.51     66.52 o 
  -8  11   4       44.59       29.22     70.41 o 
  -7  11   4      497.28      508.40     54.42 o 
  -6  11   4     2290.23     2300.20     82.45 o 
  -5  11   4      218.07      166.86     43.98 o 
  -4  11   4      719.34      761.41     51.22 o 
  -3  11   4     7387.99     7284.48    173.64 o 
  -2  11   4      404.30      470.15     40.92 o 
  -1  11   4     4793.85     4827.74    106.02 o 
   0  11   4      258.11      374.49     56.99 o 
   1  11   4     2697.97     2810.05     89.67 o 
   2  11   4     1958.88     2070.53     67.70 o 
   3  11   4     2222.37     2148.80     71.60 o 
   4  11   4      195.88      284.17     46.90 o 
   5  11   4      362.70      389.95     49.54 o 
   6  11   4      131.33      193.84     44.25 o 
   7  11   4      915.26      907.27     63.61 o 
   8  11   4      150.89       90.73     80.29 o 
   9  11   4       90.72      269.68     79.73 o 
  10  11   4       62.64       94.07    109.09 o 
 -10  12   4        1.47      -69.02     69.02 o 
  -9  12   4      137.91       76.26    108.26 o 
  -8  12   4        0.60      -69.85     69.85 o 
  -7  12   4       62.34       65.40     48.98 o 
  -6  12   4      515.04      438.69     55.11 o 
  -5  12   4       17.90      -50.93     50.93 o 
  -3  12   4       41.73       39.10     35.34 o 
  -2  12   4     5684.11     5960.18    167.06 o 
  -1  12   4     1986.40     1966.18    114.09 o 
   0  12   4     5417.68     5696.48    172.09 o 
   1  12   4       99.23      105.92     48.98 o 
   2  12   4      143.97      129.56     38.41 o 
   3  12   4     2282.47     2210.32     76.62 o 
   4  12   4     1120.41     1081.03     61.12 o 
   5  12   4        5.85       19.48     44.94 o 
   6  12   4      696.22      651.53     59.43 o 
   7  12   4        5.25       54.27     52.60 o 
   8  12   4      234.15      273.17     84.61 o 
   9  12   4      156.15      173.53     74.17 o 
  10  12   4      105.38      269.68     91.84 o 
 -10  13   4      166.75      212.77     73.06 o 
  -9  13   4      265.97      222.66     99.22 o 
  -8  13   4       52.03       41.47     74.86 o 
  -7  13   4      715.79      693.00     57.48 o 
  -6  13   4      543.71      590.39     60.26 o 
  -5  13   4       71.10       32.28     44.53 o 
  -4  13   4      190.46      242.28     46.62 o 
  -3  13   4     1263.43     1275.79     61.82 o 
  -2  13   4      174.32      191.21     40.77 o 
  -1  13   4     1929.70     1891.70     52.44 o 
   0  13   4      615.79      658.38     34.34 o 
   1  13   4     2636.54     2689.01     58.70 o 
   2  13   4     1668.50     1576.73     68.38 o 
   3  13   4       35.95       15.58     37.29 o 
   4  13   4       90.75      158.64     41.89 o 
   5  13   4       23.16      -46.06     46.06 o 
   6  13   4      865.95      953.06     67.51 o 
   7  13   4      615.25      610.43     84.90 o 
   8  13   4      155.71       24.07     97.83 o 
   9  13   4       85.74      139.15     79.46 o 
 -10  14   4      139.51      128.30    103.39 o 
  -9  14   4      228.20      303.92     91.98 o 
  -8  14   4       18.77       -3.90     93.65 o 
  -7  14   4       63.48       32.98     76.81 o 
  -6  14   4      563.35      590.95     59.01 o 
  -5  14   4      472.57      618.63     54.70 o 
  -4  14   4       57.39       63.17     43.14 o 
  -3  14   4      572.46      593.34     52.61 o 
  -2  14   4       20.18        3.76     45.36 o 
  -1  14   4      703.44      703.49     38.18 o 
   0  14   4      256.29      294.94     33.69 o 
   1  14   4     1752.87     1810.54     53.98 o 
   2  14   4       39.33        6.26     41.19 o 
   3  14   4      179.23      134.98     53.72 o 
   4  14   4      194.21      155.16     44.53 o 
   5  14   4     1109.24     1147.77     67.93 o 
   6  14   4      107.89       69.02     45.50 o 
   7  14   4      155.03        3.76     91.43 o 
   8  14   4        1.41       -3.76     86.69 o 
   9  14   4        5.13       58.30     99.07 o 
  -9  15   4       87.65      223.20    104.92 o 
  -8  15   4       92.63      178.25     78.76 o 
  -7  15   4      150.45      135.26     82.38 o 
  -6  15   4     1329.89     1413.60     73.23 o 
  -5  15   4        2.89      -17.81     44.53 o 
  -4  15   4        4.52        4.73     41.61 o 
  -3  15   4      182.22      193.85     43.00 o 
  -2  15   4      532.09      498.55     51.78 o 
  -1  15   4      253.31      282.66     39.24 o 
   0  15   4      980.11     1038.75     41.45 o 
   1  15   4      106.80       57.29     36.81 o 
   2  15   4     3536.99     3609.58    144.24 o 
   3  15   4      157.63      204.42     45.37 o 
   4  15   4      364.24      370.19     50.10 o 
   5  15   4      212.41      284.44     49.40 o 
   6  15   4      395.07      458.42     94.22 o 
   7  15   4       22.81      -30.06     80.57 o 
   8  15   4       62.19      -72.22     87.53 o 
   9  15   4       72.66      181.04     75.98 o 
  -9  16   4      239.68      213.47     98.66 o 
  -8  16   4        2.26      -34.37     69.85 o 
  -7  16   4      145.31       51.21     94.21 o 
  -6  16   4        0.09      -70.55     70.55 o 
  -5  16   4      382.23      350.98     53.02 o 
  -4  16   4      206.76      188.28     49.26 o 
  -3  16   4      471.45      387.74     54.70 o 
  -2  16   4     2363.54     2187.40     85.52 o 
  -1  16   4       25.51      -20.27     38.54 o 
   0  16   4        6.03       37.88     36.12 o 
   1  16   4     1858.02     1976.94     57.45 o 
   2  16   4        1.81      -51.21     51.21 o 
   3  16   4     2148.89     2041.55     79.52 o 
   4  16   4      129.39      126.49     43.00 o 
   5  16   4     1177.67     1172.13     69.19 o 
   6  16   4       25.00      -74.72     74.72 o 
   7  16   4      170.14      260.22    100.33 o 
   8  16   4        4.36      -57.89     96.01 o 
   9  16   4       62.92      -15.86     99.77 o 
  -9  17   4       19.49       14.19     77.09 o 
  -8  17   4      472.31      451.60    121.77 o 
  -7  17   4       14.69       25.74     79.73 o 
  -6  17   4      284.88      285.56     92.68 o 
  -5  17   4      206.09      218.20     50.51 o 
  -4  17   4     1580.48     1557.03     75.46 o 
  -3  17   4      539.85      582.88     53.44 o 
  -2  17   4        5.75      -51.07     51.07 o 
  -1  17   4       93.20       48.04     37.09 o 
   0  17   4      241.51      236.19     33.10 o 
   1  17   4      221.78      209.59     75.84 o 
   2  17   4      579.91      460.55     58.04 o 
   3  17   4        1.90       -8.07     41.61 o 
   4  17   4      175.28      137.35     42.30 o 
   5  17   4      223.18      118.01     99.08 o 
   6  17   4      633.58      652.05     98.40 o 
   7  17   4       22.92       81.96     91.00 o 
   8  17   4        9.41       10.02    103.94 o 
  -8  18   4       28.39      -27.13     80.85 o 
  -7  18   4      259.13      453.94    103.53 o 
  -6  18   4      217.75      236.99    105.76 o 
  -5  18   4      752.15      719.31    102.30 o 
  -4  18   4      118.79      182.43     57.05 o 
  -3  18   4      746.45      654.88     62.22 o 
  -2  18   4     1533.65     1423.64     74.35 o 
  -1  18   4      644.03      572.06     39.71 o 
   0  18   4       70.24       49.97     30.94 o 
   1  18   4     2612.42     2534.01     64.05 o 
   2  18   4       35.61       48.70     42.44 o 
   3  18   4      299.31      398.98     67.22 o 
   4  18   4      309.14      228.23     50.52 o 
   5  18   4     1054.47      893.93    103.84 o 
   6  18   4        3.12       48.84     96.85 o 
   7  18   4       12.07       28.39     82.93 o 
   8  18   4       51.93      134.70    106.17 o 
  -8  19   4       99.38      157.66     94.07 o 
  -7  19   4        3.44      117.02     77.23 o 
  -6  19   4      511.48      531.36    113.84 o 
  -5  19   4      223.69      233.37     73.20 o 
  -4  19   4      251.09      373.65     83.08 o 
  -3  19   4      897.25      834.88     62.08 o 
  -2  19   4       44.29       54.27     46.34 o 
  -1  19   4      861.06      818.92     45.17 o 
   0  19   4      215.50      191.90     34.26 o 
   1  19   4      290.25      285.46     83.92 o 
   2  19   4     1456.06     1370.38     75.46 o 
   3  19   4        6.52       56.63     42.30 o 
   4  19   4        7.29       -6.54     83.35 o 
   5  19   4      390.15      498.91     89.21 o 
   6  19   4      553.02      587.59    112.03 o 
   7  19   4      138.82      196.35     92.68 o 
   8  19   4        2.43      -59.69     86.69 o 
  -8  20   4        7.72       65.82     89.47 o 
  -7  20   4        1.98       27.83     93.93 o 
  -6  20   4       61.81      190.78     83.35 o 
  -5  20   4      234.41      195.80     93.51 o 
  -4  20   4      380.22      235.75     80.86 o 
  -3  20   4        1.81       46.20     77.09 o 
  -2  20   4      712.87      676.85     63.33 o 
  -1  20   4       90.83      118.90     32.74 o 
   0  20   4       34.27       40.67     31.62 o 
   1  20   4      279.57      306.16     52.67 o 
   2  20   4       45.43       87.53     48.98 o 
   3  20   4       71.45      169.77     83.35 o 
   4  20   4      164.84      231.56     76.12 o 
   5  20   4      171.06      190.50     76.12 o 
   6  20   4        3.56      171.85    109.79 o 
   7  20   4        8.69      128.16     98.10 o 
  -7  21   4       97.56      105.62     86.97 o 
  -6  21   4        9.15       51.76     93.09 o 
  -5  21   4      280.83      414.70     88.65 o 
  -4  21   4       73.46      224.45     83.07 o 
  -3  21   4     1193.85     1141.62    114.01 o 
  -2  21   4        9.49      -15.58     81.12 o 
  -1  21   4     1619.67     1694.66     83.37 o 
   0  21   4      139.98      130.01     54.52 o 
   1  21   4      149.78      253.63     60.32 o 
   2  21   4       13.12       32.28     80.15 o 
   3  21   4      112.85      111.60     74.31 o 
   4  21   4       13.97      113.41     64.57 o 
   5  21   4        1.11       23.52     80.29 o 
   6  21   4       50.42      212.90     93.23 o 
   7  21   4       25.22       39.10    108.26 o 
  -7  22   4       62.04      265.92     81.40 o 
  -6  22   4      293.62      172.84    122.18 o 
  -5  22   4       44.85       37.99     92.67 o 
  -4  22   4       83.71       -6.82    101.02 o 
  -3  22   4       95.84      163.37     99.77 o 
  -2  22   4     1054.32      910.77    106.90 o 
  -1  22   4       29.94      -25.46     65.36 o 
   0  22   4      495.74      417.98     62.94 o 
   1  22   4       25.91       93.21     84.74 o 
   2  22   4       52.06       48.42     86.00 o 
   3  22   4      162.04      225.29    104.78 o 
   4  22   4       15.90       58.58     82.24 o 
   5  22   4       42.41      101.02     95.18 o 
   6  22   4       98.84      -26.86    107.15 o 
  -6  23   4       27.16      248.24     95.46 o 
  -5  23   4      284.13      274.42    111.19 o 
  -4  23   4       22.72       59.42     77.23 o 
  -3  23   4      291.53      299.20     97.83 o 
  -2  23   4        3.67      -38.96     90.45 o 
  -1  23   4      139.00       99.65    142.98 o 
   0  23   4       69.91       59.23     67.66 o 
   1  23   4      139.20      194.23     67.07 o 
   2  23   4      383.26      314.65     91.01 o 
   3  23   4       86.24      189.94     86.69 o 
   4  23   4       82.43      147.78    103.11 o 
   5  23   4        0.45        5.01     92.39 o 
  -5  24   4        2.12       21.01     92.26 o 
  -4  24   4      255.15      291.82    106.60 o 
  -3  24   4        1.57      -79.04     79.04 o 
  -2  24   4      135.91      346.91    107.15 o 
  -1  24   4       69.02       86.02     59.50 o 
   0  24   4       34.84        7.37     65.85 o 
   1  24   4      108.43       49.53     68.95 o 
   2  24   4      145.00       34.51    112.58 o 
   3  24   4      414.99      456.05    105.49 o 
   4  24   4        8.17        2.92     80.43 o 
   5  24   4      393.08      401.77    124.69 o 
  -4  25   4        9.30      105.34     97.82 o 
  -3  25   4       19.00      -53.43     98.66 o 
  -2  25   4       41.92      -79.59     95.87 o 
  -1  25   4       89.50      100.59     83.91 o 
   0  25   4       46.72       43.50     70.79 o 
   1  25   4        8.77      -56.94     63.65 o 
   2  25   4      130.51      105.48    113.41 o 
   3  25   4       26.12      102.83    114.80 o 
   4  25   4      239.57      274.70     95.60 o 
  -3  26   4       42.69        5.57    105.75 o 
  -2  26   4       99.58       91.14     96.57 o 
  -1  26   4      159.72      225.82     79.21 o 
   0  26   4        4.27       -9.67     56.96 o 
   1  26   4       41.23      -70.49     70.49 o 
   2  26   4        2.69       83.91     96.01 o 
   3  26   4      145.40      -72.22    136.51 o 
  -1  27   4       35.95       22.77     72.12 o 
   0  27   4       32.86       -0.95     63.23 o 
 -11   0   5      572.07      594.82    112.59 o 
  -9   0   5      139.08      198.44     44.53 o 
  -7   0   5      491.33      501.88     48.99 o 
  -5   0   5     2196.99     2219.71     74.82 o 
  -3   0   5     1689.35     1827.40     91.13 o 
  -1   0   5      247.49      278.43     19.34 o 
   1   0   5       29.57       23.36     16.71 o 
   3   0   5    25942.97    26743.10    286.00 o 
   5   0   5      798.05      777.33     48.86 o 
   7   0   5     1705.64     1777.05     76.45 o 
   9   0   5       25.83      -39.66     99.07 o 
  11   0   5       39.30       66.51     77.92 o 
 -11   1   5        7.74      -56.49     58.94 o 
 -10   1   5      339.44      287.54     57.60 o 
  -9   1   5       22.69       26.35     27.21 o 
  -8   1   5      276.38      269.96     34.67 o 
  -7   1   5      692.80      670.18     36.57 o 
  -6   1   5     2096.97     2146.09     51.10 o 
  -5   1   5      243.44      297.53     71.67 o 
  -4   1   5      926.02      931.96     31.00 o 
  -3   1   5       21.63       53.64     18.77 o 
  -2   1   5     3043.04     3115.51     68.82 o 
  -1   1   5      155.03      145.35     12.93 o 
   0   1   5      797.64      772.75     16.87 o 
   1   1   5     1618.81     1694.91     64.59 o 
   2   1   5     2821.90     2633.64     79.85 o 
   3   1   5      748.82      878.48     34.60 o 
   4   1   5    10686.62    10596.18    339.90 o 
   5   1   5      211.64      210.40     27.45 o 
   6   1   5      713.20      749.87     38.87 o 
   7   1   5        0.88       -1.69     32.35 o 
   8   1   5      250.79      244.17     37.07 o 
   9   1   5       42.93       91.94     61.23 o 
  10   1   5        1.85      -56.13     56.13 o 
  11   1   5        0.90       11.65     58.52 o 
 -11   2   5      324.32      293.77    102.14 o 
 -10   2   5      213.40      215.28    109.52 o 
  -9   2   5     1206.22     1280.99     76.98 o 
  -8   2   5       64.24      -36.46     39.10 o 
  -7   2   5     1325.89     1279.51     62.93 o 
  -6   2   5      290.92      296.99     43.14 o 
  -5   2   5     5086.90     5151.91    150.99 o 
  -4   2   5     5681.16     6065.68    150.29 o 
  -3   2   5     7527.13     7681.13    151.58 o 
  -2   2   5     9628.79     9639.49    155.82 o 
  -1   2   5     4010.47     4296.13     76.56 o 
   0   2   5     1943.54     2087.22     58.05 o 
   1   2   5     1301.89     1192.33     30.30 o 
   2   2   5     2065.03     2187.42     96.87 o 
   3   2   5    14726.76    14679.88    215.52 o 
   4   2   5     3383.89     3568.60    126.32 o 
   5   2   5      222.85      238.53     37.57 o 
   6   2   5       54.06       29.08     41.33 o 
   7   2   5      243.92      169.22     51.77 o 
   8   2   5      309.33      382.98     51.91 o 
   9   2   5        7.07      -23.79     71.80 o 
  10   2   5       43.51       95.04     79.87 o 
  11   2   5        3.63       81.96     89.61 o 
 -11   3   5       71.59      -18.79    100.88 o 
 -10   3   5      808.11      805.60    102.72 o 
  -9   3   5      303.85      300.59     50.10 o 
  -8   3   5     1038.85     1061.30     64.31 o 
  -7   3   5       16.38      -39.52     45.64 o 
  -6   3   5      641.90      576.25     47.60 o 
  -5   3   5     7330.67     7494.37    176.32 o 
  -4   3   5     1319.07     1456.32     51.39 o 
  -3   3   5     3053.85     2910.64    102.37 o 
  -2   3   5     2148.78     2208.72     96.75 o 
  -1   3   5     6572.61     6624.66     93.20 o 
   0   3   5    16790.14    16677.97    282.68 o 
   1   3   5       20.40      -17.83     17.83 o 
   2   3   5     5180.45     5358.51    127.99 o 
   3   3   5     8448.60     8961.88    174.67 o 
   4   3   5     3563.77     3527.31    120.34 o 
   5   3   5       84.07       66.24     39.10 o 
   6   3   5     1472.69     1531.65     67.25 o 
   7   3   5        5.87      -39.10     39.10 o 
   8   3   5        1.13      -40.07     40.07 o 
   9   3   5      179.88      188.56     83.35 o 
  10   3   5      107.26       66.93     87.25 o 
  11   3   5       32.50       48.56     95.87 o 
 -11   4   5      191.10      336.34    105.06 o 
 -10   4   5      426.42      402.47    115.09 o 
  -9   4   5     1413.37     1345.40    120.56 o 
  -8   4   5      417.06      469.70     49.96 o 
  -7   4   5      718.55      671.32     53.03 o 
  -6   4   5      175.86      204.84     44.39 o 
  -5   4   5     2480.68     2464.33    123.31 o 
  -4   4   5     2971.96     2888.58    111.25 o 
  -3   4   5      306.21      294.50     29.92 o 
  -2   4   5      953.02      927.89     37.46 o 
  -1   4   5      993.12     1051.48     27.76 o 
   0   4   5     5513.13     5407.35     86.31 o 
   1   4   5      344.44      352.78     23.57 o 
   2   4   5     1306.55     1399.58     44.71 o 
   3   4   5      726.43      666.98     38.98 o 
   4   4   5      200.58      172.29     32.84 o 
   5   4   5      802.90      777.74     49.14 o 
   6   4   5      149.37      192.87     42.30 o 
   7   4   5       61.55       13.92     44.67 o 
   8   4   5      932.52     1014.74     69.32 o 
   9   4   5       52.50      260.35     82.38 o 
  10   4   5      165.77      199.13     91.70 o 
  11   4   5       51.63       91.42     83.21 o 
 -11   5   5      432.72      479.85     95.61 o 
 -10   5   5      162.68       66.24     77.93 o 
  -9   5   5      210.24      129.00     71.25 o 
  -8   5   5      391.04      371.30     51.91 o 
  -7   5   5     1015.80     1070.65     66.12 o 
  -6   5   5       91.49       75.28     37.02 o 
  -5   5   5     2048.09     1886.42     61.57 o 
  -4   5   5      119.70       94.63     31.73 o 
  -3   5   5    12963.25    12845.84    201.07 o 
  -2   5   5        1.07       -2.78     25.32 o 
  -1   5   5    14990.79    15908.77    154.90 o 
   0   5   5     2501.32     2768.55     67.35 o 
   1   5   5     1126.71     1070.11     29.88 o 
   2   5   5     3384.00     3568.44    110.76 o 
   3   5   5      166.08      116.76     29.92 o 
   4   5   5      352.09      322.19     39.94 o 
   5   5   5      552.55      504.27     48.85 o 
   6   5   5      348.36      391.21     48.99 o 
   7   5   5     1212.66     1266.16     67.10 o 
   8   5   5       13.81       34.65     45.92 o 
   9   5   5      475.74      490.30    106.33 o 
  10   5   5        8.47      -58.16     73.75 o 
  11   5   5      228.95      468.40    122.32 o 
 -11   6   5       14.20       94.48     89.61 o 
 -10   6   5       20.44       73.89     72.78 o 
  -9   6   5      135.69      263.56     92.82 o 
  -8   6   5       22.50       30.89     40.77 o 
  -7   6   5      196.26      161.98     47.04 o 
  -6   6   5     2384.33     2314.92     77.87 o 
  -5   6   5      639.90      612.87     51.36 o 
  -4   6   5     2889.20     2727.92    113.18 o 
  -3   6   5      377.29      385.26     34.94 o 
  -2   6   5    31346.15    31639.60    301.41 o 
  -1   6   5     4334.55     4825.67    286.67 o 
   0   6   5    11182.05    10985.55    128.02 o 
   1   6   5      355.78      338.66     23.42 o 
   2   6   5     2861.70     3126.37    112.52 o 
   3   6   5        7.83      -14.75     29.92 o 
   4   6   5      485.35      504.96     43.01 o 
   5   6   5       28.12        7.79     36.74 o 
   6   6   5      240.61      205.68     54.27 o 
   7   6   5       36.22       59.42     42.02 o 
   8   6   5     1960.65     2007.37     86.61 o 
   9   6   5        2.54       55.94     77.64 o 
  10   6   5      126.73       57.75    100.33 o 
 -11   7   5       91.97      179.51     84.19 o 
 -10   7   5       18.41      -38.41     75.28 o 
  -9   7   5       82.06       13.08     73.33 o 
  -8   7   5       94.97      134.56     53.71 o 
  -7   7   5      267.56      322.58     50.38 o 
  -6   7   5     1425.46     1453.51     64.88 o 
  -5   7   5     1853.11     1735.00     64.49 o 
  -4   7   5       30.58        9.32     29.50 o 
  -3   7   5     2204.17     2250.26    106.18 o 
  -2   7   5      217.23      188.30     33.12 o 
  -1   7   5     4290.83     4301.52    126.12 o 
   0   7   5     5192.90     5454.52     96.20 o 
   1   7   5     1273.59     1250.15     33.73 o 
   2   7   5     4547.63     4861.53    134.12 o 
   3   7   5     1100.94     1144.55     51.10 o 
   4   7   5     1549.42     1518.10     59.33 o 
   5   7   5     4301.49     4311.76    160.76 o 
   6   7   5       82.95       75.42     44.11 o 
   7   7   5     1441.81     1437.92     71.84 o 
   8   7   5      512.60      540.41     95.47 o 
   9   7   5      805.57      929.34    115.52 o 
  10   7   5       75.53      303.91    107.70 o 
 -11   8   5       85.51       14.05     80.29 o 
 -10   8   5       43.65       53.16     80.99 o 
  -9   8   5      230.66      210.55     98.25 o 
  -8   8   5        0.49      -29.36     43.00 o 
  -7   8   5      955.84      961.60     65.01 o 
  -6   8   5     1639.06     1511.13     68.65 o 
  -5   8   5     2201.93     2390.78     86.50 o 
  -4   8   5     2019.35     1946.88     69.65 o 
  -3   8   5       51.95       77.09     29.50 o 
  -2   8   5     3945.30     4085.11    128.63 o 
  -1   8   5     7852.70     8233.79    120.08 o 
   0   8   5     3729.77     3844.00     85.03 o 
   1   8   5      116.32      108.72     24.27 o 
   2   8   5     4868.16     4701.32    143.48 o 
   3   8   5     6321.12     6340.50    160.45 o 
   4   8   5        2.45       61.78     42.02 o 
   5   8   5       14.76       75.56     38.41 o 
   6   8   5      310.36      337.34     48.57 o 
   7   8   5      793.78      867.43     73.35 o 
   8   8   5      520.94      477.50     90.46 o 
   9   8   5       32.96       32.42     80.15 o 
  10   8   5       62.11      -80.57     80.57 o 
 -11   9   5        0.66      -19.34     85.85 o 
 -10   9   5      329.66      223.08    101.87 o 
  -9   9   5      102.35       54.83     76.26 o 
  -8   9   5     1693.68     1599.79     73.24 o 
  -7   9   5      232.71      284.17     51.07 o 
  -6   9   5     4542.28     4541.47    170.37 o 
  -5   9   5      152.35      129.28     39.66 o 
  -4   9   5      192.93      163.65     38.97 o 
  -3   9   5     2476.58     2679.75    112.03 o 
  -2   9   5       44.37       17.81     30.06 o 
  -1   9   5     1552.66     1352.10     36.62 o 
   0   9   5     5369.65     5543.13    167.70 o 
   1   9   5     4552.26     4778.02     97.73 o 
   2   9   5     2501.63     2461.68    121.66 o 
   3   9   5      157.73      138.74     36.88 o 
   4   9   5     2008.58     2135.80     70.06 o 
   5   9   5      257.96      264.55     47.59 o 
   6   9   5      165.73      169.35     48.84 o 
   7   9   5      318.95      395.51     48.71 o 
   8   9   5      252.74      157.53     72.64 o 
   9   9   5       10.98       67.90     74.86 o 
  10   9   5       10.09      -42.58     81.54 o 
 -11  10   5      122.26       58.58    115.64 o 
 -10  10   5       64.54       78.34     72.36 o 
  -9  10   5      350.25      363.78     94.21 o 
  -8  10   5       20.15       85.72     89.06 o 
  -7  10   5     2753.42     2779.50    138.88 o 
  -6  10   5      528.05      624.50     55.95 o 
  -5  10   5       70.21       30.75     41.33 o 
  -4  10   5        0.62      -33.95     33.95 o 
  -3  10   5      106.91       52.88     38.27 o 
  -2  10   5       76.93      -41.19     41.19 o 
  -1  10   5      782.50      739.72     31.35 o 
   0  10   5      198.13      142.07     27.83 o 
   1  10   5     6856.14     7273.82    124.62 o 
   2  10   5        7.20      -20.32     33.40 o 
   3  10   5     2998.14     2974.58    129.33 o 
   4  10   5        9.24       -4.17     37.57 o 
   5  10   5      125.16       96.30     42.03 o 
   6  10   5      434.99      362.82     50.66 o 
   7  10   5       15.62       17.67     43.41 o 
   8  10   5       26.62       38.82     79.18 o 
   9  10   5      137.79       75.42     84.88 o 
  10  10   5        2.54      -25.88     82.24 o 
 -10  11   5      281.70      284.17     88.78 o 
  -9  11   5       64.27       18.79     85.30 o 
  -8  11   5     1199.79     1086.64    120.83 o 
  -7  11   5       31.81       -0.42     38.68 o 
  -6  11   5     1740.56     1629.74     73.66 o 
  -5  11   5       32.65       64.84     39.80 o 
  -4  11   5     1567.90     1606.14     62.25 o 
  -3  11   5       32.67       23.52     37.71 o 
  -2  11   5      270.56      238.95     38.97 o 
  -1  11   5      346.60      230.26     30.90 o 
   0  11   5     1867.64     1823.97     78.21 o 
   1  11   5      612.34      551.73     98.27 o 
   2  11   5      460.16      334.32     43.84 o 
   3  11   5       56.96       66.38     37.57 o 
   4  11   5       95.53      134.70     40.77 o 
   5  11   5       74.79       30.89     42.58 o 
   6  11   5      542.55      519.69     56.37 o 
   7  11   5       34.98       57.75     42.30 o 
   8  11   5      325.69      372.82     97.69 o 
   9  11   5       29.39       27.13     88.78 o 
  10  11   5       90.43      143.33     88.36 o 
 -10  12   5       17.15       44.53     84.74 o 
  -9  12   5       34.97       85.58     74.31 o 
  -8  12   5      376.16      423.62     93.38 o 
  -7  12   5      507.24      482.24     55.95 o 
  -6  12   5        7.06       28.66     41.88 o 
  -5  12   5     3569.77     3739.72    147.44 o 
  -4  12   5      747.85      802.33     63.33 o 
  -3  12   5      278.30      335.39     43.14 o 
  -2  12   5      132.72      129.56     39.24 o 
  -1  12   5      631.38      610.99     44.75 o 
   0  12   5      488.35      477.68     68.27 o 
   1  12   5      855.01      841.04     37.81 o 
   2  12   5       27.87       67.91     36.46 o 
   3  12   5      391.26      385.79     46.21 o 
   4  12   5      362.33      311.18     46.76 o 
   5  12   5      192.30      220.43     49.68 o 
   6  12   5      661.16      656.39     63.88 o 
   7  12   5      401.86      422.51     83.22 o 
   8  12   5      323.06      440.45    100.06 o 
   9  12   5      103.07      207.62     94.07 o 
  10  12   5      128.60      102.42    105.90 o 
 -10  13   5       12.49       65.54     95.18 o 
  -9  13   5      135.74      208.45    100.19 o 
  -8  13   5      123.34      207.48     72.08 o 
  -7  13   5       39.50       93.79     42.86 o 
  -6  13   5       20.63      -43.00     43.00 o 
  -5  13   5      172.12      178.40     49.12 o 
  -4  13   5     2012.00     1894.23     72.70 o 
  -3  13   5      657.60      595.88     50.80 o 
  -1  13   5     1657.06     1709.22    113.57 o 
   0  13   5      786.90      816.33     52.48 o 
   1  13   5      688.78      734.64     37.94 o 
   2  13   5      946.70      949.84     56.66 o 
   3  13   5       34.64       76.39     37.71 o 
   4  13   5      524.28      564.51     50.80 o 
   5  13   5      526.75      571.46     54.00 o 
   6  13   5      211.76      161.15     68.05 o 
   7  13   5       68.04       99.35     83.49 o 
   8  13   5      101.66       73.47     98.38 o 
   9  13   5      130.83      169.77    109.65 o 
 -10  14   5        6.98      -50.09     76.53 o 
  -9  14   5        2.08       -4.73     73.75 o 
  -8  14   5      376.12      213.48     94.63 o 
  -7  14   5      339.42      217.93     92.27 o 
  -6  14   5       33.41       54.27     50.23 o 
  -5  14   5      547.09      573.69     55.39 o 
  -4  14   5       59.39       99.91     43.83 o 
  -3  14   5      212.29       99.78     45.51 o 
  -2  14   5     5815.30     6061.29    176.22 o 
  -1  14   5      553.66      553.46     37.73 o 
   0  14   5      362.55      346.16     51.63 o 
   1  14   5      577.27      584.72     38.17 o 
   2  14   5      212.26      190.93     46.76 o 
   3  14   5      424.86      432.13     52.19 o 
   4  14   5       75.58        8.07     55.10 o 
   5  14   5      362.33      324.54     52.74 o 
   6  14   5      648.68      628.68     61.52 o 
   7  14   5      120.18      218.75     90.59 o 
   8  14   5      232.55      192.73    102.70 o 
   9  14   5      123.55       60.95     85.72 o 
  -9  15   5        5.12      101.02     86.55 o 
  -8  15   5        3.75       23.38     77.92 o 
  -7  15   5        6.59      -59.97     74.31 o 
  -6  15   5       24.39      112.43     41.19 o 
  -5  15   5       98.85      123.01     48.29 o 
  -4  15   5      527.85      513.85     58.32 o 
  -3  15   5      623.15      656.40     54.00 o 
  -2  15   5      447.69      471.94     53.72 o 
  -1  15   5       11.42      -24.61     29.91 o 
   0  15   5      491.58      467.40     84.83 o 
   1  15   5     1348.12     1251.10     87.16 o 
   2  15   5      706.78      844.61     61.94 o 
   3  15   5       59.73       18.65     42.86 o 
   4  15   5        6.49       46.20     41.88 o 
   5  15   5       39.27      -43.41     43.41 o 
   6  15   5      195.16      124.13     95.32 o 
   7  15   5      467.46      472.90     98.67 o 
   8  15   5       12.20       42.86     70.27 o 
   9  15   5      229.05      261.48    101.03 o 
  -9  16   5       79.09      116.05     91.56 o 
  -8  16   5       34.97       -3.76     83.07 o 
  -7  16   5       27.49      -62.76     62.76 o 
  -6  16   5      325.96      319.38     90.18 o 
  -5  16   5      100.46       51.90     58.03 o 
  -4  16   5      373.98      446.73     52.33 o 
  -3  16   5      127.60       68.60     42.86 o 
  -2  16   5       11.06      -42.72     42.72 o 
  -1  16   5      951.48      893.58     42.77 o 
   0  16   5      129.96      103.57     32.25 o 
   1  16   5      156.34      133.91     35.36 o 
   2  16   5       46.85       13.50     45.22 o 
   3  16   5      501.02      491.29     53.86 o 
   4  16   5       18.92       44.39     41.74 o 
   5  16   5       10.42      -30.06     45.78 o 
   6  16   5      518.87      456.49    108.55 o 
   7  16   5        0.24      -54.13     72.36 o 
   8  16   5      187.45      426.24    105.62 o 
  -9  17   5        1.68      -87.39     87.39 o 
  -8  17   5       22.75        5.84     80.98 o 
  -7  17   5        3.75        1.81     91.14 o 
  -6  17   5       21.93      -10.02     75.84 o 
  -5  17   5      647.45      668.07     73.90 o 
  -4  17   5      386.02      459.12     50.66 o 
  -3  17   5     3026.62     3194.02    148.23 o 
  -2  17   5        7.34       48.56     46.06 o 
  -1  17   5       59.09       64.52     32.91 o 
   0  17   5      172.05      195.63     36.66 o 
   1  17   5      846.78      823.20     76.21 o 
   2  17   5      560.88      542.10     56.23 o 
   3  17   5       95.18       30.61     46.20 o 
   4  17   5      160.64      215.83     41.75 o 
   5  17   5       90.07      194.54     79.60 o 
   6  17   5       33.09      -10.85     88.50 o 
   7  17   5      239.09      325.21    104.93 o 
   8  17   5        1.23       62.90     89.19 o 
  -8  18   5       37.50       43.00     90.45 o 
  -7  18   5       11.03      -37.15     73.05 o 
  -6  18   5       94.37      158.77     83.91 o 
  -5  18   5       44.45      -66.10     83.91 o 
  -4  18   5      652.68      547.68     58.32 o 
  -3  18   5      162.96      242.55     62.48 o 
  -2  18   5       39.58       28.94     44.81 o 
  -1  18   5       54.67       17.06     30.43 o 
   0  18   5       19.83      -19.03     30.06 o 
   1  18   5      104.32      170.44     34.48 o 
   2  18   5      136.70      152.24     48.84 o 
   3  18   5      626.24      645.10     56.51 o 
   4  18   5        4.33      132.61     92.39 o 
   5  18   5      939.72      995.50    118.87 o 
   6  18   5      470.54      540.81     92.97 o 
   7  18   5       20.64      -10.85     94.62 o 
   8  18   5       74.93      215.82    100.19 o 
  -8  19   5      104.25      -16.14     77.09 o 
  -7  19   5       44.89       28.53     75.56 o 
  -6  19   5      148.07       51.49     96.43 o 
  -5  19   5       30.19       30.20     79.32 o 
  -4  19   5        2.58       20.73     83.63 o 
  -3  19   5      307.23      369.06     55.94 o 
  -2  19   5        3.49       70.13     45.08 o 
  -1  19   5      346.79      436.65     47.59 o 
   0  19   5      247.11      213.39     46.27 o 
   1  19   5     1996.91     2047.86     76.45 o 
   2  19   5      568.04      645.22     59.85 o 
   3  19   5      157.46      149.73     72.08 o 
   4  19   5      383.68      417.78     96.30 o 
   5  19   5       25.29       -7.37     88.78 o 
   6  19   5      365.11      235.05    111.89 o 
   7  19   5      111.48      111.60    107.29 o 
  -8  20   5        6.15       -6.12     96.15 o 
  -7  20   5      179.06      139.57     89.34 o 
  -6  20   5       19.51       53.85     81.26 o 
  -5  20   5       48.05       -0.28     90.17 o 
  -4  20   5        1.52       56.08     91.56 o 
  -3  20   5       93.37      103.25     86.27 o 
  -2  20   5      223.92      119.96     53.44 o 
  -1  20   5      396.72      420.31     43.49 o 
   0  20   5     1036.94      947.55     74.12 o 
   1  20   5     2158.30     2056.41     60.21 o 
   2  20   5      236.25      279.99     94.63 o 
   3  20   5     1374.23     1213.94    112.76 o 
   4  20   5       17.98       88.92     79.45 o 
   5  20   5      878.16     1024.00    120.81 o 
   6  20   5      300.70      342.75    106.88 o 
   7  20   5       86.38      323.11     85.44 o 
  -7  21   5       10.74       44.81     83.21 o 
  -6  21   5      112.10      128.86    109.24 o 
  -5  21   5        4.49      103.94     74.31 o 
  -4  21   5      170.11      286.10    100.75 o 
  -3  21   5       19.30       61.78     75.56 o 
  -2  21   5      110.16       64.57     80.29 o 
  -1  21   5        9.37      -54.42     54.42 o 
   0  21   5       62.86        6.05     59.45 o 
   1  21   5      252.41      267.28     67.25 o 
   2  21   5     1370.04     1335.05    117.63 o 
   3  21   5       27.03      -15.86     76.39 o 
   4  21   5      176.60      253.40     88.78 o 
   5  21   5        7.08       -3.76     90.03 o 
   6  21   5      214.93      300.86    110.07 o 
  -6  22   5       13.34     -105.75    105.75 o 
  -5  22   5       95.80      256.60     79.73 o 
  -4  22   5       10.76       16.28     91.56 o 
  -3  22   5        9.41       66.65     81.68 o 
  -2  22   5      168.49       86.42     85.16 o 
  -1  22   5      135.18      136.44     70.10 o 
   0  22   5       44.19       11.40     55.29 o 
   1  22   5      256.37      298.67     64.77 o 
   2  22   5       37.86      -83.91     83.91 o 
   3  22   5      446.09      520.49     95.75 o 
   4  22   5       10.52       15.72     71.52 o 
   5  22   5      271.18      169.22    107.71 o 
   6  22   5       10.38      181.45    120.22 o 
  -6  23   5       34.12       26.30    107.15 o 
  -5  23   5       42.01      133.72     94.34 o 
  -4  23   5       58.26      -17.67    105.20 o 
  -3  23   5      159.06      269.96     88.64 o 
  -2  23   5        0.10       27.41     84.60 o 
  -1  23   5      127.40      167.39     59.92 o 
   0  23   5       98.57       75.56     57.71 o 
   1  23   5        3.17       15.63     53.57 o 
   2  23   5      149.64      201.50     86.14 o 
   3  23   5       43.24        9.60     79.87 o 
   4  23   5       65.82        9.04     94.76 o 
   5  23   5       33.85      140.82     94.07 o 
  -5  24   5       14.01      -85.85     85.85 o 
  -4  24   5      101.23      212.35     95.74 o 
  -3  24   5       56.75       95.60     97.41 o 
  -2  24   5      199.59      127.19    110.35 o 
  -1  24   5        4.25      -21.54     62.92 o 
   0  24   5      134.61      259.82     69.98 o 
   1  24   5       29.43       40.95     59.41 o 
   2  24   5       46.23      132.33     83.21 o 
   3  24   5        3.31      -17.53     87.52 o 
   4  24   5        2.85      -50.23    102.27 o 
  -4  25   5        0.57      -43.14     89.05 o 
  -3  25   5      292.65      512.81    125.24 o 
  -2  25   5        4.20       89.19     97.54 o 
  -1  25   5       52.40       89.36     67.27 o 
   0  25   5        4.67       12.18     89.47 o 
   1  25   5      198.11      224.69     66.99 o 
   2  25   5        7.43      -83.07     83.07 o 
   3  25   5       19.11      -39.24     93.65 o 
  -3  26   5        9.08      -41.88    117.58 o 
  -2  26   5      120.31      127.05    111.88 o 
  -1  26   5       28.50       54.51    100.74 o 
   0  26   5       37.93      -38.36     66.63 o 
   1  26   5       29.83        5.78     70.05 o 
   2  26   5       17.98       30.89    118.42 o 
 -10   0   6      144.01       44.53     74.31 o 
  -8   0   6      179.42      137.21     45.64 o 
  -6   0   6       17.62       25.05     33.40 o 
  -4   0   6     8007.45     7749.01    174.54 o 
  -2   0   6       53.52       28.25     26.02 o 
   0   0   6     8229.31     7953.64    104.58 o 
   2   0   6     1018.28     1067.95     42.61 o 
   4   0   6      244.66      247.58     33.82 o 
   6   0   6      612.08      682.43     55.54 o 
   8   0   6      770.96      780.00     60.55 o 
  10   0   6      747.31     1012.40    107.31 o 
 -11   1   6      173.68      113.78     69.12 o 
 -10   1   6       79.40       43.99     94.21 o 
  -9   1   6       92.82       44.40     59.26 o 
  -8   1   6        0.97       12.59     32.24 o 
  -7   1   6      931.71      900.27     44.11 o 
  -6   1   6      504.88      520.89     33.55 o 
  -5   1   6     4257.54     4201.09    188.22 o 
  -4   1   6      364.42      358.71     26.12 o 
  -3   1   6     2244.68     2238.13     52.48 o 
  -2   1   6        5.78       -4.16     31.45 o 
  -1   1   6     1114.47     1128.55     27.65 o 
   0   1   6      725.95      749.31     19.31 o 
   1   1   6      627.18      628.97     17.35 o 
   2   1   6        1.90       12.05     26.58 o 
   3   1   6      462.08      432.50     27.21 o 
   4   1   6     1708.12     1561.99     40.71 o 
   5   1   6      287.71      272.67     30.75 o 
   6   1   6       61.62       42.41     28.13 o 
   7   1   6     1016.64     1091.03     48.60 o 
   8   1   6        1.02        3.28     30.01 o 
   9   1   6      112.29      145.38     54.67 o 
  10   1   6       30.89       59.44     52.10 o 
  11   1   6      402.68      528.34     77.70 o 
 -11   2   6      165.06      135.82     91.56 o 
 -10   2   6      306.94      419.71     92.82 o 
  -9   2   6      415.20      331.64     98.67 o 
  -8   2   6      134.29       39.80     43.83 o 
  -7   2   6       54.73       77.92     45.50 o 
  -6   2   6     1593.47     1489.05     62.11 o 
  -5   2   6      453.38      408.36     41.34 o 
  -4   2   6     4342.06     4076.10    138.69 o 
  -3   2   6        0.88       22.96     25.46 o 
  -2   2   6     6304.42     6065.02    135.95 o 
  -1   2   6     2347.46     2496.38     66.32 o 
   0   2   6       17.41        7.71     23.93 o 
   1   2   6      149.05      140.82     19.63 o 
   2   2   6     5486.18     5621.31    137.76 o 
   3   2   6     6113.97     5992.22    151.29 o 
   4   2   6     5004.06     4852.93    143.45 o 
   5   2   6      477.92      551.02     48.44 o 
   6   2   6      414.30      388.71     46.76 o 
   7   2   6      134.61      182.15     50.37 o 
   8   2   6      165.54      182.02     44.25 o 
   9   2   6        0.28      -48.98     80.43 o 
  10   2   6      203.68      121.34    111.74 o 
  11   2   6       12.67      -71.52     90.59 o 
 -11   3   6       74.26      -10.58    103.81 o 
 -10   3   6       96.38       43.55     99.77 o 
  -9   3   6       73.54      -57.33     63.87 o 
  -8   3   6       32.56       40.91     43.28 o 
  -7   3   6       33.27       39.66     51.07 o 
  -6   3   6     1881.16     1784.92     67.83 o 
  -5   3   6      821.49      848.90     48.58 o 
  -4   3   6      479.25      469.21     40.09 o 
  -3   3   6     1130.39     1006.56     43.31 o 
  -2   3   6      163.07      182.86     28.67 o 
  -1   3   6     8689.05     8488.98    130.02 o 
   0   3   6     8487.87     8365.03    108.73 o 
   1   3   6      137.77      145.56     19.28 o 
   2   3   6     4571.58     4636.98    131.51 o 
   3   3   6     2289.33     2296.36    111.34 o 
   4   3   6     7145.13     6909.70    167.50 o 
   5   3   6     1153.03     1203.34     58.61 o 
   6   3   6      487.29      429.22     51.08 o 
   7   3   6      896.92     1040.92     63.75 o 
   8   3   6        0.50       42.30     40.07 o 
   9   3   6      355.50      358.49    104.10 o 
  10   3   6       10.24      -60.53     60.53 o 
 -11   4   6      308.91      272.62     87.25 o 
 -10   4   6       20.18      -15.86     71.80 o 
  -9   4   6       43.64       45.50     68.18 o 
  -8   4   6      500.86      406.25     51.77 o 
  -7   4   6     3147.70     3215.65    138.64 o 
  -6   4   6     1732.47     1660.27     65.87 o 
  -5   4   6      350.15      349.05     41.33 o 
  -4   4   6      391.07      382.05     41.48 o 
  -3   4   6       71.05       83.91     28.11 o 
  -2   4   6     2102.64     2278.57     96.31 o 
  -1   4   6     3549.10     3693.63     82.30 o 
   0   4   6     1730.72     1765.30     37.73 o 
   1   4   6      314.19      276.53     22.88 o 
   2   4   6       27.41       52.04     27.55 o 
   3   4   6     8991.00     8930.35    178.12 o 
   4   4   6      270.39      366.29     40.64 o 
   5   4   6      964.09      929.11     56.52 o 
   6   4   6      301.66      307.98     49.40 o 
   7   4   6      566.63      609.88     57.90 o 
   8   4   6      107.61      105.62     46.62 o 
   9   4   6        4.09      -66.37     66.37 o 
  10   4   6       72.37       61.64     96.57 o 
 -11   5   6        1.61      -67.90     67.90 o 
 -10   5   6      582.33      690.86    101.60 o 
  -9   5   6       19.03       -6.68     69.30 o 
  -8   5   6      710.25      774.43     60.68 o 
  -7   5   6      379.44      312.02     48.15 o 
  -6   5   6      689.60      793.40     58.32 o 
  -5   5   6       61.19       11.55     38.27 o 
  -4   5   6     1333.30     1279.49     52.08 o 
  -3   5   6      447.00      516.11     39.25 o 
  -2   5   6     3557.11     3877.33    120.12 o 
  -1   5   6     2484.95     2602.13     57.63 o 
   0   5   6    18583.41    19360.20    391.20 o 
   1   5   6      440.43      466.97     83.66 o 
   2   5   6     2532.76     2473.68    103.28 o 
   3   5   6      172.44       30.89     35.07 o 
   4   5   6     9273.77     8740.07    191.29 o 
   5   5   6       49.10       17.39     37.29 o 
   6   5   6      268.94      321.61     47.18 o 
   7   5   6      734.75      909.87     63.75 o 
   8   5   6      185.89      174.92     73.34 o 
   9   5   6       33.66      104.78     80.71 o 
  10   5   6       32.11        4.59     79.73 o 
 -11   6   6      236.96      191.76     99.50 o 
 -10   6   6      145.11       30.20    101.30 o 
  -9   6   6      406.98      536.63     88.79 o 
  -8   6   6      177.50      124.27     48.43 o 
  -7   6   6     1047.33     1088.33     60.42 o 
  -6   6   6       51.71       41.33     40.35 o 
  -5   6   6      670.57      659.23     52.89 o 
  -4   6   6       14.59        8.91     31.87 o 
  -3   6   6     1454.15     1571.17     52.09 o 
  -2   6   6       27.76       22.54     26.86 o 
  -1   6   6     6603.51     6888.29    114.23 o 
   0   6   6       52.96       51.05     30.61 o 
   1   6   6    12412.62    12760.61    239.73 o 
   2   6   6      503.69      645.58     39.39 o 
   3   6   6     2649.05     2575.13     75.39 o 
   4   6   6      654.73      617.05     55.40 o 
   5   6   6      394.58      379.25     46.62 o 
   6   6   6       77.93       24.07     39.80 o 
   7   6   6      679.89      709.70     59.57 o 
   8   6   6        0.71      -22.96     69.30 o 
   9   6   6        0.01       84.46     88.36 o 
  10   6   6        0.53       29.64     69.99 o 
 -11   7   6       25.21      -33.12     86.97 o 
 -10   7   6      534.74      533.03    116.63 o 
  -9   7   6        7.42       31.03     81.68 o 
  -8   7   6      758.36      716.81     59.29 o 
  -7   7   6      168.37       55.80     59.70 o 
  -6   7   6     1485.94     1468.28     67.25 o 
  -5   7   6     1073.58      982.63     57.22 o 
  -4   7   6      160.54      171.31     33.96 o 
  -3   7   6       23.91       36.87     31.87 o 
  -2   7   6     1463.49     1736.14     57.11 o 
  -1   7   6     3840.88     4115.41    160.02 o 
   0   7   6      479.10      456.31     25.89 o 
   1   7   6     3127.54     3386.82     88.94 o 
   2   7   6     2253.18     2577.25    114.40 o 
   3   7   6      242.57      266.78     37.02 o 
   4   7   6     2810.49     2757.36    128.89 o 
   5   7   6      164.49      192.32     43.14 o 
   6   7   6      822.60      814.71     60.27 o 
   7   7   6       51.68       12.66     42.72 o 
   8   7   6       15.73       12.11     76.95 o 
   9   7   6       25.98       -1.39     74.17 o 
  10   7   6        0.26      -71.38     82.51 o 
 -11   8   6      123.51      236.70    115.78 o 
 -10   8   6        4.75       75.56     79.04 o 
  -9   8   6      262.42      327.17    104.79 o 
  -8   8   6        2.87      -25.46     39.10 o 
  -7   8   6     1087.15     1047.82     61.81 o 
  -6   8   6       58.80       53.16     40.77 o 
  -5   8   6     1349.70     1259.40     61.13 o 
  -4   8   6       64.30       20.73     32.14 o 
  -3   8   6       62.46        4.59     30.34 o 
  -2   8   6     2635.75     2328.95     69.41 o 
  -1   8   6       32.77      -21.84     21.84 o 
   0   8   6     1560.69     1799.87     61.57 o 
   1   8   6      147.61      220.53     24.70 o 
   2   8   6      775.07      757.31     49.98 o 
   3   8   6     5271.35     5351.13    155.31 o 
   4   8   6      551.36      575.53     47.88 o 
   5   8   6       25.83       48.70     44.95 o 
   6   8   6      638.89      675.32     59.43 o 
   7   8   6      109.12       37.99     44.95 o 
   8   8   6      633.12      580.51    104.24 o 
   9   8   6       12.39       89.47     80.01 o 
  10   8   6      283.68      253.41     97.13 o 
 -11   9   6       68.08       -2.64     90.31 o 
 -10   9   6       12.99      -36.87     91.14 o 
  -9   9   6        8.58      -38.41     80.57 o 
  -8   9   6      226.39      195.94     48.57 o 
  -7   9   6       73.23       99.91     43.00 o 
  -6   9   6       46.67       59.14     40.91 o 
  -5   9   6     1459.15     1516.48     73.24 o 
  -4   9   6       70.56       57.75     35.76 o 
  -3   9   6     2714.23     2490.27    121.94 o 
  -2   9   6      393.53      412.81     39.67 o 
  -1   9   6     1460.88     1510.78     38.89 o 
   0   9   6     4536.11     4225.87     97.60 o 
   1   9   6     1157.16     1207.27     37.75 o 
   2   9   6      110.89      106.18     34.23 o 
   3   9   6       24.21       79.87     36.32 o 
   4   9   6      176.59      217.09     41.05 o 
   5   9   6     1000.48      976.82     58.19 o 
   6   9   6        0.79       29.08     42.58 o 
   7   9   6      262.99      244.65     50.52 o 
   8   9   6       61.59      103.25     74.86 o 
   9   9   6      732.81      625.20    103.69 o 
  10   9   6        0.10       81.68     80.98 o 
 -10  10   6        3.17      -20.87     76.81 o 
  -9  10   6       22.08       34.65     85.99 o 
  -8  10   6      127.37       46.90     84.88 o 
  -7  10   6      171.92       55.66     45.92 o 
  -6  10   6     1429.41     1380.32     71.84 o 
  -5  10   6      337.75      308.96     50.38 o 
  -4  10   6     7232.16     7314.90    179.01 o 
  -3  10   6      421.53      493.39     46.90 o 
  -2  10   6     7999.06     8093.78    185.74 o 
  -1  10   6       27.92       41.79     41.61 o 
   0  10   6     2271.83     2188.20     51.43 o 
   1  10   6       30.69       14.98     23.92 o 
   2  10   6     1887.76     1740.12     64.63 o 
   3  10   6      144.15      131.78     41.33 o 
   4  10   6      170.18       35.76     40.36 o 
   5  10   6      190.21      140.55     44.81 o 
   6  10   6      851.54      860.22     63.19 o 
   7  10   6       12.00      -13.08     40.63 o 
   8  10   6      705.34      688.11     96.17 o 
   9  10   6       10.01       17.81     92.53 o 
  10  10   6      287.22      401.20    122.04 o 
 -10  11   6       17.97       25.60     92.81 o 
  -9  11   6       28.81       91.28     82.79 o 
  -8  11   6      130.11      162.67     75.56 o 
  -7  11   6      520.67      523.99     54.14 o 
  -6  11   6      382.24      274.58     50.10 o 
  -5  11   6       50.19       28.67     42.86 o 
  -4  11   6      244.95      230.87     43.56 o 
  -3  11   6     2409.84     2572.87     80.94 o 
  -2  11   6       50.05      103.95     36.74 o 
  -1  11   6     4053.97     4201.96    200.60 o 
   0  11   6      475.55      529.92     63.75 o 
   1  11   6      636.75      677.55     36.22 o 
   2  11   6      639.55      684.55     49.14 o 
   3  11   6       30.88       -1.11     37.99 o 
   4  11   6      215.90      249.79     42.03 o 
   5  11   6     3505.77     3563.79    149.94 o 
   6  11   6      181.55       80.02     49.68 o 
   7  11   6      792.35      823.85     96.46 o 
   8  11   6        0.62       71.24     85.72 o 
   9  11   6     1254.62     1282.05    142.96 o 
  10  11   6        1.48      -26.30    111.46 o 
 -10  12   6       33.22       69.02     76.39 o 
  -9  12   6      615.88      686.00     96.03 o 
  -8  12   6      344.51      350.00     88.93 o 
  -7  12   6      416.43      454.39     51.08 o 
  -6  12   6      606.82      576.49     57.34 o 
  -5  12   6      375.46      455.36     54.00 o 
  -4  12   6      323.32      291.70     47.46 o 
  -3  12   6      161.31      151.13     42.44 o 
  -2  12   6     1647.13     1547.48     66.15 o 
  -1  12   6      173.93      139.95     29.08 o 
   0  12   6     1799.47     1744.19     47.07 o 
   1  12   6       25.92      -38.61     51.14 o 
   2  12   6     1509.92     1518.93     66.70 o 
   3  12   6      107.04       90.73     42.72 o 
   4  12   6      987.74      985.86     63.76 o 
   5  12   6      782.32      757.90     56.23 o 
   6  12   6      557.55      453.44     56.23 o 
   7  12   6       36.07      -31.87     91.56 o 
   8  12   6      370.33      364.19    108.69 o 
   9  12   6       13.92       91.70     91.42 o 
 -10  13   6      398.34      359.74    102.43 o 
  -9  13   6       32.16      -65.12     87.80 o 
  -8  13   6     1167.28      793.03    108.30 o 
  -7  13   6      262.48      396.61     80.44 o 
  -6  13   6     1475.19     1360.37     70.59 o 
  -5  13   6     2243.59     2193.56     82.17 o 
  -4  13   6      339.35      313.27     49.27 o 
  -3  13   6      386.39      442.57     49.82 o 
  -2  13   6      408.23      268.89     46.48 o 
  -1  13   6     1657.45     1636.73     47.45 o 
   0  13   6      217.79      293.80     31.09 o 
   1  13   6     1533.48     1533.50     70.74 o 
   2  13   6      774.42      815.42     56.79 o 
   3  13   6      657.35      625.79     53.31 o 
   4  13   6        6.17       16.70     39.38 o 
   5  13   6      279.01      335.24     49.54 o 
   6  13   6      273.42      333.57     53.44 o 
   7  13   6      137.13      253.12     72.22 o 
   8  13   6       15.58       21.57     82.10 o 
   9  13   6       94.47       86.41    105.76 o 
 -10  14   6       11.34      -19.90     85.58 o 
  -9  14   6      454.53      330.24     98.53 o 
  -8  14   6      101.43       96.43    101.44 o 
  -7  14   6      488.05      495.87     95.47 o 
  -6  14   6       57.13       54.27     56.50 o 
  -5  14   6     1034.57      986.82     67.79 o 
  -4  14   6      364.76      402.20     52.33 o 
  -3  14   6       63.79       56.77     40.77 o 
  -2  14   6       70.61       -3.20     42.72 o 
  -1  14   6      679.88      745.98     39.96 o 
   0  14   6      191.55      159.87     43.77 o 
   1  14   6     1979.01     1989.39     54.94 o 
   2  14   6      215.73      159.06     45.51 o 
   3  14   6        7.75       17.25     38.68 o 
   4  14   6       32.51       92.67     46.06 o 
   5  14   6      563.46      638.27     57.06 o 
   6  14   6      574.91      639.24     94.50 o 
   7  14   6       42.51       59.14     90.17 o 
   8  14   6       53.75      126.77     85.58 o 
   9  14   6       42.49      122.59     92.67 o 
  -9  15   6      149.73      280.40     87.25 o 
  -8  15   6     1048.55     1127.34    118.32 o 
  -7  15   6       26.50      134.42     76.25 o 
  -6  15   6      173.47      160.17     56.08 o 
  -5  15   6      189.67       80.71     67.63 o 
  -4  15   6     1633.52     1491.66     72.68 o 
  -3  15   6      318.40      275.55     49.13 o 
  -2  15   6      251.06      206.24     47.59 o 
  -1  15   6        8.90      -15.51     31.53 o 
   0  15   6       16.32        2.79     28.54 o 
   1  15   6       11.02      -27.40     54.41 o 
   2  15   6      117.18      166.85     50.79 o 
   3  15   6      259.93      246.60     48.15 o 
   4  15   6      769.57      845.57     62.22 o 
   5  15   6       60.25       66.10     44.11 o 
   6  15   6      231.31      374.62     91.15 o 
   7  15   6       37.80      -73.33     73.33 o 
   8  15   6       15.31       65.40     81.82 o 
   9  15   6        8.48       51.35     92.12 o 
  -9  16   6      123.37      -43.97     98.80 o 
  -8  16   6      173.98      144.72     94.77 o 
  -7  16   6      669.58      588.59    100.77 o 
  -6  16   6        4.41      214.15     90.86 o 
  -5  16   6      196.67      190.51     49.26 o 
  -4  16   6      162.16      227.10     48.70 o 
  -3  16   6      620.16      533.63     59.57 o 
  -2  16   6        1.58       48.01     46.89 o 
  -1  16   6       98.24      218.09     72.36 o 
   0  16   6      662.44      565.68     41.63 o 
   1  16   6     1594.17     1487.29     98.58 o 
   2  16   6      310.17      295.73     55.11 o 
   3  16   6      356.46      396.21     50.80 o 
   4  16   6       39.42       12.25     41.33 o 
   5  16   6     1117.28     1041.24     97.86 o 
   6  16   6       11.88       35.34     78.20 o 
   7  16   6       29.24       44.25    101.02 o 
   8  16   6       37.58      -84.46     97.27 o 
  -9  17   6       22.71        2.37     93.93 o 
  -8  17   6      165.42      355.96     87.53 o 
  -7  17   6       23.27       64.70     75.56 o 
  -6  17   6      308.62      382.28     79.88 o 
  -5  17   6      768.87      859.06     92.98 o 
  -4  17   6       45.84      175.33     50.51 o 
  -3  17   6      133.02      145.97     45.09 o 
  -2  17   6      768.35      792.97     63.89 o 
  -1  17   6      234.56      310.19     72.16 o 
   0  17   6      343.28      300.01     37.30 o 
   1  17   6       12.92       10.80     37.35 o 
   2  17   6      530.88      440.22     55.11 o 
   3  17   6        3.76      -45.92     45.92 o 
   4  17   6      396.26      344.86     49.40 o 
   5  17   6        8.91      135.39     82.93 o 
   6  17   6       26.75      102.27     92.12 o 
   7  17   6       32.47       28.80     77.92 o 
   8  17   6        2.37      -43.28     76.67 o 
  -8  18   6       31.37       10.85     98.38 o 
  -7  18   6      136.31      165.45     93.65 o 
  -6  18   6      363.19      307.55     91.29 o 
  -5  18   6      203.58       58.17     79.18 o 
  -4  18   6     1013.77      966.32     66.40 o 
  -3  18   6        0.39      -46.20     46.20 o 
  -2  18   6      274.26      192.60     50.24 o 
  -1  18   6       64.93       81.82     71.11 o 
   0  18   6        2.44       -2.08     61.36 o 
   1  18   6     1017.16     1004.17     48.48 o 
   2  18   6      245.75      281.11     50.65 o 
   3  18   6      753.06      839.57     61.66 o 
   4  18   6       29.39       -9.88     82.65 o 
   5  18   6      212.00      238.10     91.71 o 
   6  18   6       16.02       41.05    100.19 o 
   7  18   6       91.27       79.32     93.51 o 
   8  18   6        2.37        4.31     94.76 o 
  -8  19   6      100.45       45.22    104.64 o 
  -7  19   6       36.44      -66.51     97.40 o 
  -6  19   6      108.49      165.87     79.87 o 
  -5  19   6      314.26      216.68     90.04 o 
  -4  19   6       49.10      122.73     80.71 o 
  -3  19   6      868.27      857.97     64.17 o 
  -2  19   6       10.24       33.95     47.59 o 
  -1  19   6      200.99      169.48     33.01 o 
   0  19   6      523.99      531.26     43.98 o 
   1  19   6      915.95      875.96     67.02 o 
   2  19   6       13.69       16.98     43.14 o 
   3  19   6       15.77        7.51     98.38 o 
   4  19   6       93.54      143.33     62.20 o 
   5  19   6       52.50      141.10    109.09 o 
   6  19   6       23.19      -78.90     78.90 o 
   7  19   6        4.76      -34.51     83.63 o 
  -7  20   6       38.20      -52.32    104.22 o 
  -6  20   6      123.82      254.51    107.70 o 
  -5  20   6      248.05      222.38     97.55 o 
  -4  20   6      700.11      884.63    104.25 o 
  -3  20   6       22.16      -27.83     71.52 o 
  -2  20   6      667.02      735.85    108.42 o 
  -1  20   6       57.67       87.01     91.56 o 
   0  20   6      496.86      480.34     61.34 o 
   1  20   6       75.67       61.28     60.54 o 
   2  20   6       98.05      226.82     80.71 o 
   3  20   6        3.16       48.01     71.38 o 
   4  20   6       24.15      -33.40     90.31 o 
   5  20   6        8.24       47.03     72.64 o 
   6  20   6       53.24       41.05    104.22 o 
   7  20   6      117.24       59.00    110.90 o 
  -7  21   6       72.34        1.25    109.65 o 
  -6  21   6      219.42      161.42     99.36 o 
  -5  21   6      394.54      359.46     95.05 o 
  -4  21   6       47.71      177.00    108.26 o 
  -3  21   6      673.86      684.21     93.11 o 
  -2  21   6        1.58       33.40     74.72 o 
  -1  21   6      585.80      796.66     72.68 o 
   0  21   6       56.07       79.69     56.65 o 
   1  21   6      795.06      815.78     83.07 o 
   2  21   6        4.80        9.46     67.35 o 
   3  21   6        2.64       76.39     80.85 o 
   4  21   6        1.00      -49.68     84.18 o 
   5  21   6       56.06      113.41     82.66 o 
   6  21   6        6.13       10.30     96.29 o 
  -6  22   6       23.20      151.67     90.03 o 
  -5  22   6        1.81       27.97     74.44 o 
  -4  22   6      378.65      447.28    111.47 o 
  -3  22   6       92.37      108.68     89.89 o 
  -2  22   6      132.18       74.86     99.91 o 
  -1  22   6       20.45       21.17     91.77 o 
   0  22   6      372.59      368.74     68.88 o 
   1  22   6       27.73       31.52     62.95 o 
   2  22   6      218.64      388.81    102.56 o 
   3  22   6       93.16       16.70     87.11 o 
   4  22   6      134.82      206.78     87.81 o 
   5  22   6       69.39      -20.87     90.73 o 
  -6  23   6        0.48      121.75     85.72 o 
  -5  23   6      100.75      121.48     93.93 o 
  -4  23   6        2.30       37.29     91.28 o 
  -3  23   6      669.75      821.84    106.47 o 
  -2  23   6       19.05       50.51     98.80 o 
  -1  23   6      227.69      213.25     66.38 o 
   0  23   6       40.18       90.78    114.73 o 
   1  23   6      212.62      241.07     68.48 o 
   2  23   6      217.92      265.37     95.74 o 
   3  23   6        0.27      -68.04     85.85 o 
   4  23   6       70.16       91.42     89.34 o 
   5  23   6       29.86      -12.80     85.72 o 
  -5  24   6       27.88       37.15    111.74 o 
  -4  24   6      131.32       80.85    121.76 o 
  -3  24   6       30.97      137.34     86.13 o 
  -2  24   6      415.19      296.98    124.28 o 
  -1  24   6      134.14      129.43     64.20 o 
   0  24   6       43.63       33.45     66.63 o 
   1  24   6       73.43      165.82     79.11 o 
   2  24   6       39.34      138.73     88.36 o 
   3  24   6      139.92      125.66     89.48 o 
   4  24   6        2.42      -79.04     79.04 o 
  -4  25   6       44.15      153.34    122.17 o 
  -3  25   6        0.78      -29.50     90.72 o 
  -2  25   6        0.57      -26.16     98.10 o 
  -1  25   6       16.09      -38.63     63.40 o 
   0  25   6      310.94      515.40     75.98 o 
   1  25   6       67.73       -3.83     78.20 o 
   2  25   6      135.47      102.97     97.41 o 
   3  25   6        0.03      -92.53     92.53 o 
  -2  26   6        0.15       -2.92     95.46 o 
  -1  26   6       26.05      -43.86     64.95 o 
   0  26   6        4.19      -48.03     66.27 o 
   1  26   6      294.40      398.18    173.67 o 
 -11   0   7      621.48      657.60    108.97 o 
  -9   0   7     1277.31     1273.50    108.44 o 
  -7   0   7     1892.12     1920.24     73.95 o 
  -5   0   7      112.07      123.99     37.43 o 
  -3   0   7      965.81     1004.19     43.86 o 
  -1   0   7      870.02      877.70     29.87 o 
   1   0   7       44.14       34.38     17.51 o 
   3   0   7       25.98       39.10     29.22 o 
   5   0   7       10.20       51.90     37.43 o 
   7   0   7      297.05      266.64     51.07 o 
   9   0   7      593.64      622.95    110.09 o 
 -11   1   7        0.98       23.45     71.73 o 
 -10   1   7      490.10      453.97     65.57 o 
  -9   1   7       43.62       58.95     61.80 o 
  -8   1   7      379.17      433.75     38.86 o 
  -7   1   7      120.05      108.95     32.31 o 
  -6   1   7      971.15     1068.84     69.33 o 
  -5   1   7     4717.97     4474.19    105.38 o 
  -4   1   7      234.93      281.58     25.68 o 
  -3   1   7      369.13      344.82     23.80 o 
  -2   1   7     1987.10     2048.19     43.33 o 
  -1   1   7     1159.76     1142.98     21.80 o 
   0   1   7     4535.03     4462.31     62.11 o 
   1   1   7      176.29      203.47     14.78 o 
   2   1   7     2822.34     2750.48     75.05 o 
   3   1   7     2670.20     2929.52    167.25 o 
   4   1   7     1269.48     1155.07     39.96 o 
   5   1   7       16.70      -24.30     24.30 o 
   6   1   7     1348.78     1418.79     49.05 o 
   7   1   7      146.90      154.09     33.62 o 
   8   1   7        5.08      -65.26     65.26 o 
   9   1   7        0.51       11.79     54.06 o 
  10   1   7      228.70      199.50     66.64 o 
 -11   2   7      272.91      398.55     97.55 o 
 -10   2   7       13.17      -24.77     80.15 o 
  -9   2   7      448.50      291.98     92.13 o 
  -8   2   7        0.60      -44.67     60.25 o 
  -7   2   7     1786.88     1945.07     75.61 o 
  -6   2   7     2092.73     1991.89     71.45 o 
  -5   2   7     2039.34     2071.05     67.14 o 
  -4   2   7        6.74      -34.23     34.23 o 
  -3   2   7     1819.12     1911.68     63.25 o 
  -2   2   7     6505.65     6541.28    146.24 o 
  -1   2   7       11.77       51.48     29.99 o 
   0   2   7     1826.79     1908.17     45.64 o 
   1   2   7     8559.97     8496.46    235.59 o 
   2   2   7      886.98      932.85     43.86 o 
   3   2   7      185.03      251.61     34.65 o 
   4   2   7     5800.98     5733.57    167.63 o 
   5   2   7     1727.75     1836.16     69.07 o 
   6   2   7        4.90      -45.22     45.22 o 
   7   2   7      134.59       62.06     57.75 o 
   8   2   7      245.65      327.17     90.45 o 
   9   2   7       33.11       66.65     87.80 o 
  10   2   7      126.22      268.29     94.35 o 
 -11   3   7        1.56      -78.76     78.76 o 
 -10   3   7      334.50      495.28     89.48 o 
  -9   3   7       39.22       30.75     95.04 o 
  -8   3   7      407.69      548.05     50.80 o 
  -7   3   7     2290.37     2346.74     81.20 o 
  -6   3   7     4018.05     4130.58    151.67 o 
  -5   3   7     2143.51     2011.52     66.45 o 
  -4   3   7      779.98      919.07     49.98 o 
  -3   3   7     1237.09     1155.58     46.51 o 
  -2   3   7     1267.97     1313.07     47.63 o 
  -1   3   7     9253.60     9839.89    273.86 o 
   0   3   7      673.33      611.36     45.46 o 
   1   3   7     2003.54     2125.12    103.40 o 
   2   3   7     8228.05     8620.46    177.53 o 
   3   3   7     3594.12     3842.30    128.15 o 
   4   3   7      794.47      668.47     51.92 o 
   5   3   7       19.16       43.97     39.10 o 
   6   3   7     1043.36      996.32     67.52 o 
   7   3   7      320.38      470.80     50.24 o 
   8   3   7      247.17      365.85     81.55 o 
   9   3   7       43.45      -67.77     87.66 o 
  10   3   7       48.80      130.94    102.83 o 
 -11   4   7        2.11      -45.36     74.17 o 
 -10   4   7        0.62      -53.71     67.35 o 
  -9   4   7       19.28       61.23     66.24 o 
  -8   4   7        2.93        6.54     39.80 o 
  -7   4   7     1053.48     1011.49     62.64 o 
  -6   4   7     3126.59     3108.95     89.04 o 
  -5   4   7     1722.12     1622.49     61.84 o 
  -4   4   7     3347.30     3111.53    121.57 o 
  -3   4   7     1678.25     1859.59     59.06 o 
  -2   4   7     5688.57     5766.80    141.65 o 
  -1   4   7      697.45      646.70    126.97 o 
   0   4   7    11574.49    12211.10    139.04 o 
   1   4   7     1546.01     1883.85    170.92 o 
   2   4   7     1005.14     1112.37     48.32 o 
   3   4   7      370.21      293.80     38.55 o 
   4   4   7     3159.61     3006.16    125.16 o 
   5   4   7      230.49      232.82     47.73 o 
   6   4   7      738.01      761.65     59.71 o 
   7   4   7      112.02      104.09     46.34 o 
   8   4   7     1033.63     1361.08    116.37 o 
   9   4   7        1.70      135.39     62.06 o 
  10   4   7      123.78      235.73    100.89 o 
 -11   5   7       78.17      107.98     96.43 o 
 -10   5   7       43.04       50.93     97.13 o 
  -9   5   7        1.38      121.62     95.73 o 
  -8   5   7      167.24      130.11     43.97 o 
  -7   5   7     1415.45     1349.82     66.69 o 
  -6   5   7        1.35       -5.98     39.24 o 
  -5   5   7     2817.26     2797.45    128.89 o 
  -4   5   7      211.10      169.08     35.49 o 
  -3   5   7     1220.45     1142.14     48.46 o 
  -2   5   7      628.38      664.71     39.53 o 
  -1   5   7    12521.92    12948.16    150.86 o 
   0   5   7      149.99      909.36    107.29 o 
   1   5   7       81.50       65.51     22.01 o 
   2   5   7      158.35      215.01     34.09 o 
   3   5   7        2.64       38.40     31.31 o 
   4   5   7       21.01       35.34     37.29 o 
   5   5   7      430.28      474.03     48.71 o 
   6   5   7      163.56      125.94     43.83 o 
   7   5   7      846.78      869.67     61.94 o 
   8   5   7       37.57       57.89     95.46 o 
   9   5   7      231.54      101.86     95.74 o 
  10   5   7        7.48      123.56     90.03 o 
 -11   6   7       12.22       54.13    102.69 o 
 -10   6   7        2.68      -60.95     77.92 o 
  -9   6   7        1.60      -20.32     74.44 o 
  -8   6   7       19.74       31.45     45.36 o 
  -7   6   7       80.96       44.67     42.86 o 
  -6   6   7     3582.96     3386.07    143.83 o 
  -5   6   7      457.90      499.79     47.88 o 
  -4   6   7     2981.09     3026.99    120.00 o 
  -3   6   7        8.51        5.43     29.78 o 
  -2   6   7     4053.20     3592.57    125.00 o 
  -1   6   7     6564.45     7227.28    155.48 o 
   0   6   7    12567.61    13002.45    147.66 o 
   1   6   7     2262.02     2479.47     78.73 o 
   2   6   7     1583.29     1795.87     63.37 o 
   3   6   7     1024.69     1123.83     52.63 o 
   4   6   7      256.31      280.28     44.39 o 
   5   6   7       45.33       49.96     43.83 o 
   6   6   7       11.87       18.09     42.72 o 
   7   6   7      118.06       98.66     44.11 o 
   8   6   7      653.28      591.65     91.44 o 
   9   6   7       15.65       -5.15     82.10 o 
  10   6   7      148.05      159.61     94.62 o 
 -11   7   7       14.03       73.47     74.44 o 
 -10   7   7      148.89       36.32     83.35 o 
  -9   7   7      189.69      339.40     92.26 o 
  -8   7   7       21.93       72.08     42.86 o 
  -7   7   7      593.48      507.45     54.42 o 
  -6   7   7      461.71      488.37     52.47 o 
  -5   7   7     1269.04     1315.46     63.49 o 
  -4   7   7       29.95       13.08     36.46 o 
  -3   7   7     2792.86     2664.30    116.23 o 
  -2   7   7      281.67      355.72     37.72 o 
  -1   7   7     1940.73     2032.69     50.99 o 
   0   7   7       27.56       29.22     20.79 o 
   1   7   7      136.67      132.17     24.28 o 
   2   7   7       92.10       52.04     35.21 o 
   3   7   7        5.38       -2.09     34.37 o 
   4   7   7     1343.62     1322.48     59.59 o 
   5   7   7      455.00      400.97     48.02 o 
   6   7   7      124.01      158.92     47.03 o 
   7   7   7     1066.90     1077.71     66.54 o 
   8   7   7        2.62       16.84     65.12 o 
   9   7   7      638.66      378.42    101.60 o 
  10   7   7       35.48       72.50    104.50 o 
 -11   8   7       72.12      200.93     94.34 o 
 -10   8   7        3.29      -74.03     74.03 o 
  -9   8   7      552.66      568.94     96.03 o 
  -8   8   7      393.11      429.19     50.66 o 
  -7   8   7      747.08      776.25     55.95 o 
  -6   8   7       10.48      -12.52     38.41 o 
  -5   8   7        3.85      -10.71     45.36 o 
  -4   8   7     1418.06     1472.54     60.71 o 
  -3   8   7     1374.53     1466.32     61.13 o 
  -2   8   7       39.57       39.80     31.73 o 
  -1   8   7     4438.81     4645.92    176.49 o 
   0   8   7      120.39       87.05     22.72 o 
   1   8   7       11.75       -3.47     23.04 o 
   2   8   7        8.43       24.21     31.87 o 
   3   8   7     2029.88     1922.64     67.97 o 
   4   8   7      498.00      493.26     47.88 o 
   5   8   7      375.42      377.71     53.72 o 
   6   8   7      376.90      336.23     51.21 o 
   7   8   7       29.32        7.65     40.63 o 
   8   8   7       66.00      101.44     80.71 o 
   9   8   7       11.02      141.65     68.74 o 
  10   8   7      122.50       49.82     92.82 o 
 -10   9   7      199.20      165.18     98.11 o 
  -9   9   7        0.22      -21.43     68.32 o 
  -8   9   7     1333.84     1142.25     98.70 o 
  -7   9   7        0.80      -36.87     60.39 o 
  -6   9   7     1863.79     2060.69     77.98 o 
  -5   9   7        7.84        3.34     39.80 o 
  -4   9   7       10.93       24.35     33.81 o 
  -3   9   7      111.78      124.68     37.15 o 
  -2   9   7     1333.73     1357.83     56.12 o 
  -1   9   7     1081.31     1037.69     37.16 o 
   0   9   7     3226.19     3260.98    132.57 o 
   1   9   7        1.82       24.46     50.79 o 
   2   9   7     1619.25     1470.79     71.44 o 
   3   9   7      130.41      168.24     38.82 o 
   4   9   7     3318.11     3255.78    136.29 o 
   5   9   7      115.23      146.39     48.70 o 
   6   9   7     1039.61     1094.70     64.73 o 
   7   9   7      548.71      651.48    100.48 o 
   8   9   7       16.30       95.73     75.14 o 
   9   9   7       99.04        1.11     94.07 o 
  10   9   7       26.52      114.52     98.24 o 
 -10  10   7        5.04       28.25     85.02 o 
  -9  10   7      402.36      445.05    108.69 o 
  -8  10   7       21.32       40.07     66.79 o 
  -7  10   7     1371.50     1205.92     68.77 o 
  -6  10   7      229.71      172.56     52.19 o 
  -5  10   7      378.79      393.99     49.82 o 
  -4  10   7       98.14      122.18     40.35 o 
  -3  10   7     1763.09     1697.15     65.04 o 
  -2  10   7      263.58      196.37     41.05 o 
  -1  10   7     3960.03     3905.56    102.45 o 
   0  10   7        3.52        7.84     55.10 o 
   1  10   7     2178.66     2137.37     50.22 o 
   2  10   7      359.43      339.03     49.13 o 
   3  10   7     3365.69     3243.94    137.70 o 
   4  10   7        6.84        4.87     37.15 o 
   5  10   7     2159.02     2128.88     82.59 o 
   6  10   7      228.38      217.23     50.52 o 
   7  10   7      267.61      301.01     81.83 o 
   8  10   7      192.73      220.01    106.46 o 
   9  10   7      281.58      285.42    108.82 o 
 -10  11   7      499.53      651.87    110.22 o 
  -9  11   7      114.28       87.81     84.05 o 
  -8  11   7     1495.19     1427.83    122.37 o 
  -7  11   7      294.18      262.88     50.38 o 
  -6  11   7     1087.21     1030.97     65.01 o 
  -5  11   7      525.30      571.61     54.70 o 
  -4  11   7      393.07      452.59     48.29 o 
  -3  11   7       41.38       51.49     39.52 o 
  -2  11   7      449.48      483.79     50.38 o 
  -1  11   7       69.47       68.90     29.31 o 
   0  11   7     3129.71     3082.50    107.11 o 
   1  11   7      426.79      451.92     38.55 o 
   2  11   7     2680.53     2521.69     84.43 o 
   3  11   7        0.13      -39.52     39.52 o 
   4  11   7     1466.48     1616.65     70.45 o 
   5  11   7      248.68      240.05     50.79 o 
   6  11   7      254.43      322.02     52.19 o 
   7  11   7      258.27      244.09     76.68 o 
   8  11   7        7.52       15.45     71.66 o 
   9  11   7        0.46      -71.66     71.66 o 
 -10  12   7       19.35       41.19     73.05 o 
  -9  12   7      415.43      443.94     90.88 o 
  -8  12   7        0.92      -52.88     72.77 o 
  -7  12   7      825.22      816.34     57.49 o 
  -6  12   7       27.99        3.48     41.61 o 
  -5  12   7      253.00      218.49     52.46 o 
  -4  12   7       84.35       59.14     42.44 o 
  -3  12   7      136.33       73.89     41.75 o 
  -2  12   7     1017.96     1151.04     59.86 o 
  -1  12   7      543.69      594.16     36.53 o 
   0  12   7       18.79       80.51     31.66 o 
   1  12   7     7005.48     7319.23    137.27 o 
   2  12   7       63.83       55.38     38.55 o 
   3  12   7      685.52      791.85     55.95 o 
   4  12   7      494.10      429.50     53.03 o 
   5  12   7      417.97      416.54     51.77 o 
   6  12   7      344.64      306.86     55.81 o 
   7  12   7      216.35       39.94    108.82 o 
   8  12   7      338.89      319.52     88.65 o 
   9  12   7        0.12      -26.86     77.23 o 
 -10  13   7       38.03      -14.05     92.53 o 
  -9  13   7        2.14      -61.09     72.50 o 
  -8  13   7     1145.15     1146.18    116.93 o 
  -7  13   7      274.46      261.62     81.83 o 
  -6  13   7       79.93       89.47     41.75 o 
  -5  13   7      586.25      692.42     56.92 o 
  -4  13   7      535.46      476.41     50.94 o 
  -3  13   7      467.54      424.77     50.80 o 
  -2  13   7      719.20      793.27     68.48 o 
  -1  13   7      629.79      624.18     88.11 o 
   0  13   7      323.51      322.53     33.68 o 
   1  13   7      494.98      534.43     44.61 o 
   2  13   7      790.17      782.56     59.58 o 
   3  13   7     1142.82     1097.85     59.86 o 
   4  13   7       76.44      123.98     43.69 o 
   5  13   7       89.97      130.25     45.36 o 
   6  13   7       89.04      145.00     79.73 o 
   7  13   7      444.35      327.88     97.70 o 
   8  13   7       56.95       35.07     92.26 o 
   9  13   7      187.28       85.02     96.71 o 
  -9  14   7      252.65      365.71    111.88 o 
  -8  14   7      689.98      546.83    105.36 o 
  -7  14   7      474.49      688.76     92.55 o 
  -6  14   7      637.91      707.17     57.76 o 
  -5  14   7       14.71      109.65     51.76 o 
  -4  14   7      228.78      269.42     47.04 o 
  -3  14   7       19.07       24.07     43.69 o 
  -2  14   7        9.13       47.17     42.58 o 
  -1  14   7      333.05      283.78     34.93 o 
   0  14   7     3388.38     3231.55    106.33 o 
   1  14   7      184.96      106.26     32.26 o 
   2  14   7      213.50      152.80     51.07 o 
   3  14   7       52.31      -35.90     48.42 o 
   4  14   7      550.91      429.64     54.56 o 
   5  14   7      123.30      172.27     49.12 o 
   6  14   7      330.27      357.37     98.11 o 
   7  14   7        0.24       35.90     69.43 o 
   8  14   7      241.87      177.15    105.06 o 
   9  14   7        8.82       57.05     84.46 o 
  -9  15   7       10.35       94.62     81.82 o 
  -8  15   7      101.65       63.59     93.09 o 
  -7  15   7       70.09       90.17     97.68 o 
  -6  15   7        6.64      -62.06     62.06 o 
  -5  15   7      744.79      744.93     58.18 o 
  -4  15   7      177.77      218.34     58.45 o 
  -3  15   7      273.52      287.93     58.31 o 
  -2  15   7      140.07      103.11     46.34 o 
  -1  15   7     1874.29     1887.90     88.22 o 
   0  15   7        8.58      -28.83     29.70 o 
   1  15   7        1.36       55.66     30.87 o 
   2  15   7        4.45      -13.50     46.61 o 
   3  15   7      449.33      387.87     54.00 o 
   4  15   7        4.06      -32.98     40.77 o 
   5  15   7      376.43      398.71    101.87 o 
   6  15   7        6.65       27.27     88.08 o 
   7  15   7      348.96      491.39     86.00 o 
   8  15   7        0.30      187.99     82.38 o 
  -9  16   7        2.81      -94.34     94.34 o 
  -8  16   7      215.92      269.41     92.68 o 
  -7  16   7        7.20       24.35     73.47 o 
  -6  16   7      198.53      377.53     84.61 o 
  -5  16   7       18.61       -5.01     42.44 o 
  -4  16   7     2456.69     2506.56     87.19 o 
  -3  16   7        8.58      321.57     54.82 o 
  -2  16   7      244.45      224.33     51.77 o 
  -1  16   7     4504.42     4571.46    119.12 o 
   0  16   7     1948.29     1934.36     56.21 o 
   1  16   7      186.54      243.28     35.03 o 
   2  16   7      265.03      205.13     52.33 o 
   3  16   7      206.39      101.45     48.29 o 
   4  16   7       62.21      190.08     44.53 o 
   5  16   7       90.53       65.54     95.74 o 
   6  16   7      306.58      386.31     85.58 o 
   7  16   7        0.59       25.88     90.72 o 
   8  16   7      138.39      176.45     97.27 o 
  -8  17   7       47.35      -49.26     94.07 o 
  -7  17   7      339.57      377.83     94.49 o 
  -6  17   7       21.73       -7.79     86.69 o 
  -5  17   7      328.43      417.49     97.55 o 
  -4  17   7       87.03       89.75     44.81 o 
  -3  17   7     1471.76     1457.27     73.51 o 
  -2  17   7     1170.99     1213.78     74.06 o 
  -1  17   7     3939.15     3688.05    105.61 o 
   0  17   7      141.09      130.47     35.55 o 
   1  17   7      803.65      837.94     51.01 o 
   2  17   7      230.68      270.39     50.10 o 
   3  17   7      154.42      212.35     45.23 o 
   4  17   7       33.01      241.29     73.75 o 
   5  17   7        2.27       65.12     86.83 o 
   6  17   7      104.79      131.50     96.57 o 
   7  17   7      119.94      -94.49     94.49 o 
   8  17   7        2.13      -80.01     94.20 o 
  -8  18   7       16.13        0.14     95.04 o 
  -7  18   7       15.12      -18.65     73.33 o 
  -6  18   7       91.57      171.16     78.20 o 
  -5  18   7        1.61      -62.34     76.95 o 
  -4  18   7      796.07      856.14     97.01 o 
  -3  18   7      137.31      124.54     47.59 o 
  -2  18   7      807.09      783.78     65.98 o 
  -1  18   7      594.05      532.62     81.84 o 
   0  18   7     1730.29     1646.08     53.55 o 
   1  18   7      623.27      688.29     44.54 o 
   2  18   7      463.33      499.90     57.34 o 
   3  18   7      253.01       99.92     84.89 o 
   4  18   7      188.79      165.18     85.86 o 
   5  18   7      435.14      437.27     99.78 o 
   6  18   7      190.93      220.56    113.27 o 
   7  18   7       51.32      165.59     82.66 o 
  -8  19   7       21.79       65.82     96.99 o 
  -7  19   7       32.95      156.13     79.18 o 
  -6  19   7       17.30       49.68    107.70 o 
  -5  19   7      188.21      137.90     97.69 o 
  -4  19   7       21.79      -37.71     89.47 o 
  -3  19   7      227.55      269.41     98.11 o 
  -2  19   7       79.01       45.50     51.07 o 
  -1  19   7      754.44      699.53     41.37 o 
   0  19   7      267.67      264.72     42.17 o 
   1  19   7      456.35      462.00     55.67 o 
   2  19   7      864.66      967.51    111.77 o 
   3  19   7        0.97      -77.51     77.51 o 
   4  19   7       75.42       70.13    102.00 o 
   5  19   7        2.57      -31.73     81.96 o 
   6  19   7      107.86      228.35     90.03 o 
   7  19   7      204.85      139.99    128.58 o 
  -7  20   7        3.09      -95.18     95.18 o 
  -6  20   7        7.25      140.82     85.72 o 
  -5  20   7       11.69       29.92     97.40 o 
  -4  20   7       61.01      172.13    101.16 o 
  -3  20   7        1.98       52.18     72.50 o 
  -2  20   7       21.94      143.32     65.82 o 
  -1  20   7       96.50       61.25     57.17 o 
   0  20   7      150.20      150.50     72.29 o 
   1  20   7      418.19      465.50     70.74 o 
   2  20   7       14.64       17.39     84.74 o 
   3  20   7      464.51      571.01     96.31 o 
   4  20   7       25.24      -37.01     86.13 o 
   5  20   7      402.31      443.10     90.46 o 
   6  20   7      108.17      -33.26    111.18 o 
  -7  21   7       13.52       66.37     86.13 o 
  -6  21   7       52.63      -44.95     89.89 o 
  -5  21   7       33.81      -95.32     95.32 o 
  -4  21   7        2.30      -51.21     70.27 o 
  -3  21   7       42.30       73.75    101.02 o 
  -2  21   7      194.70      274.00     84.19 o 
  -1  21   7       20.77        8.40     57.48 o 
   0  21   7      327.92      529.79     66.39 o 
   1  21   7       27.71       56.14     59.62 o 
   2  21   7      294.30      263.71     89.06 o 
   3  21   7       55.71        6.96     84.88 o 
   4  21   7      318.88      414.70     97.69 o 
   5  21   7        4.62      -96.15     96.15 o 
   6  21   7       24.11      -33.12     94.06 o 
  -6  22   7      126.05      214.30    118.70 o 
  -5  22   7       66.03       18.37     99.77 o 
  -4  22   7        6.44      -43.00     86.55 o 
  -3  22   7       39.33      104.78    106.31 o 
  -2  22   7      111.09       68.05    106.73 o 
  -1  22   7      129.31      108.01    106.94 o 
   0  22   7        0.08       28.02     57.05 o 
   1  22   7     1216.65     1271.67    129.95 o 
   2  22   7        1.85      -14.19     86.97 o 
   3  22   7       49.39      -89.61     89.61 o 
   4  22   7        0.08       81.40     89.61 o 
   5  22   7      210.99      416.77    106.32 o 
  -5  23   7      263.83      317.70    107.01 o 
  -4  23   7        7.25      -16.56     92.67 o 
  -3  23   7      113.72      185.49    112.16 o 
  -2  23   7       27.20      131.08     80.43 o 
  -1  23   7       87.53       96.18     64.23 o 
   0  23   7      113.56      100.70     69.05 o 
   1  23   7      100.28      129.69    100.89 o 
   2  23   7      271.21      374.06    122.74 o 
   3  23   7       25.73      186.60     90.73 o 
   4  23   7       62.55       13.22    114.24 o 
  -4  24   7      150.20      127.05    102.42 o 
  -3  24   7       50.68      -41.33     95.46 o 
  -2  24   7       49.48      118.56     88.92 o 
  -1  24   7      157.83       93.70     68.71 o 
   0  24   7        0.69       -8.41     60.62 o 
   1  24   7      185.73      256.21     77.54 o 
   2  24   7        0.55      -78.20     91.70 o 
   3  24   7       57.46      236.28     88.64 o 
  -3  25   7      372.63      495.98    113.70 o 
  -2  25   7        1.36       70.41     96.57 o 
  -1  25   7       54.62       78.75     77.43 o 
   0  25   7       70.05       49.49     75.28 o 
   1  25   7        2.56       -7.62     68.18 o 
   2  25   7       20.61       34.37     92.81 o 
  -1  26   7        7.23       66.88     73.64 o 
   0  26   7        9.04       49.51    102.62 o 
 -10   0   8       13.04      113.82     78.06 o 
  -8   0   8       85.64      -22.68     63.87 o 
  -6   0   8     3241.34     3171.64    139.07 o 
  -4   0   8    14535.06    15530.35    246.31 o 
  -2   0   8     3188.98     3144.46    113.93 o 
   0   0   8     4800.39     4832.69    105.83 o 
   2   0   8      299.11      310.36     35.91 o 
   4   0   8     2394.20     2388.27     79.83 o 
   6   0   8      404.20      564.34     66.94 o 
   8   0   8      363.09      430.72     96.16 o 
  10   0   8       60.90      -17.95     87.53 o 
 -11   1   8      150.28      226.00     63.04 o 
 -10   1   8       55.01       47.92     87.87 o 
  -9   1   8      289.80      400.46     57.72 o 
  -8   1   8      320.07      314.94     73.97 o 
  -7   1   8     1095.44     1175.80     45.23 o 
  -6   1   8      123.82      161.45     29.84 o 
  -5   1   8     3493.19     3528.01    104.68 o 
  -4   1   8        0.22       20.31     25.02 o 
  -3   1   8    12802.26    12969.02    152.16 o 
  -2   1   8     2250.69     2500.82     77.11 o 
  -1   1   8      714.86      691.45     20.44 o 
   0   1   8       18.59       12.65     13.18 o 
   1   1   8        1.13       17.95     13.86 o 
   2   1   8       44.23       33.02     22.04 o 
   3   1   8       23.68      -18.09     26.13 o 
   4   1   8      117.80      403.64    173.04 o 
   5   1   8     1011.08     1063.91     43.11 o 
   6   1   8       97.27      120.56     37.59 o 
   7   1   8      884.48      811.82     43.79 o 
   8   1   8       87.91      175.91    112.16 o 
   9   1   8        8.19        6.52     58.63 o 
  10   1   8       17.71       47.91     85.58 o 
 -11   2   8      272.73      420.96    113.83 o 
 -10   2   8        6.70       27.55     69.57 o 
  -9   2   8      470.71      602.61     83.64 o 
  -8   2   8      187.39      167.96     49.26 o 
  -7   2   8       69.60       28.80     43.42 o 
  -6   2   8     1502.55     1451.74     64.89 o 
  -5   2   8      487.52      489.78     48.44 o 
  -4   2   8     5648.38     5823.71    164.70 o 
  -3   2   8     2034.04     2055.53     69.10 o 
  -2   2   8     4454.65     4353.27    132.30 o 
  -1   2   8     2039.93     1971.12     44.55 o 
   0   2   8     1200.04     1223.98     50.27 o 
   1   2   8      625.24      676.22    113.31 o 
   2   2   8      706.76      603.88     52.62 o 
   3   2   8      842.47      831.10     50.53 o 
   4   2   8      385.86      556.70     50.52 o 
   5   2   8     1742.26     1828.30     71.44 o 
   6   2   8      660.39      722.37     59.43 o 
   7   2   8        6.61       72.64     50.65 o 
   8   2   8      761.68      821.19    109.82 o 
   9   2   8       20.58       41.19     88.78 o 
  10   2   8       36.08      -11.97    100.33 o 
 -11   3   8       17.14      142.77     74.31 o 
 -10   3   8      288.73      213.06     89.90 o 
  -9   3   8       70.11       93.09     70.69 o 
  -8   3   8       51.39       72.08     41.47 o 
  -7   3   8     3896.35     3900.47    150.24 o 
  -6   3   8      122.92       95.46     40.08 o 
  -5   3   8     1278.30     1276.93     58.20 o 
  -4   3   8      442.75      475.03     41.48 o 
  -3   3   8     3160.11     3242.13    121.29 o 
  -2   3   8      162.76      184.11     30.48 o 
  -1   3   8      414.99      317.04     95.00 o 
   0   3   8     7109.50     7217.45    130.93 o 
   1   3   8      952.32     1084.33     51.31 o 
   2   3   8     1940.72     1888.62     72.86 o 
   3   3   8       26.53      187.02     35.76 o 
   4   3   8     1496.64     1456.14     63.22 o 
   5   3   8     1517.56     1419.15     64.89 o 
   6   3   8     1023.48     1120.88     66.26 o 
   7   3   8      775.32      792.95     60.96 o 
   8   3   8        0.20      -57.89     77.78 o 
   9   3   8      214.27      201.08     90.45 o 
  10   3   8      199.23      224.60    107.99 o 
 -11   4   8      572.02      861.47    120.11 o 
 -10   4   8       28.06       29.22     79.59 o 
  -9   4   8      740.59      656.94     96.59 o 
  -8   4   8      259.83      179.94     43.84 o 
  -7   4   8       63.65      127.18     42.02 o 
  -6   4   8      242.56      301.84     45.37 o 
  -5   4   8      405.24      338.06     45.37 o 
  -4   4   8      794.47      897.47     50.53 o 
  -3   4   8      111.75      116.20     32.42 o 
  -2   4   8     3215.44     3759.56    123.95 o 
  -1   4   8     4079.05     4260.79    151.38 o 
   0   4   8     3074.07     3468.51    196.31 o 
   1   4   8      235.03      319.05     26.86 o 
   2   4   8     1967.99     2161.22     64.92 o 
   3   4   8      647.44      582.68     45.24 o 
   4   4   8      218.72      223.36     41.33 o 
   5   4   8      113.80       44.95     41.05 o 
   6   4   8      921.68      882.39     63.75 o 
   7   4   8       45.62       22.68     45.92 o 
   8   4   8       14.50       85.85     94.90 o 
   9   4   8       37.21       99.91     86.69 o 
  10   4   8       64.73      -21.71     82.79 o 
 -11   5   8        0.49       42.16     85.16 o 
 -10   5   8      556.47      676.94    117.46 o 
  -9   5   8        5.65       62.48     84.46 o 
  -8   5   8     1056.81     1087.72     65.01 o 
  -7   5   8       56.65       -9.04     40.35 o 
  -6   5   8        4.12       -5.71     44.39 o 
  -5   5   8        0.16      -24.49     44.67 o 
  -4   5   8        4.76       29.50     37.29 o 
  -3   5   8        6.60      -17.95     29.50 o 
  -2   5   8     3829.32     3360.99    135.57 o 
  -1   5   8     1890.44     2014.14    111.31 o 
   0   5   8     6072.87     6109.27    151.20 o 
   1   5   8     3031.78     3436.34    129.65 o 
   2   5   8     9147.15     8905.92    194.70 o 
   3   5   8      123.01      148.34     38.69 o 
   4   5   8     4856.35     4791.60    152.72 o 
   5   5   8       10.28       35.90     50.37 o 
   6   5   8     1003.07      983.33     63.76 o 
   7   5   8      869.08      851.86     63.47 o 
   8   5   8       13.58      -23.52     73.19 o 
   9   5   8       90.79      124.68     73.33 o 
  10   5   8       27.47      -12.66     79.87 o 
 -11   6   8      281.18      407.32     95.88 o 
 -10   6   8       10.05       -2.09     87.11 o 
  -9   6   8      871.01      964.16    123.74 o 
  -8   6   8       80.58      156.96     45.22 o 
  -7   6   8     1260.72     1263.25     66.41 o 
  -6   6   8      582.82      582.06     50.52 o 
  -5   6   8      191.67      182.86     38.96 o 
  -4   6   8      478.33      489.50     45.65 o 
  -3   6   8      420.83      329.86     41.06 o 
  -2   6   8     5901.75     6225.93    154.99 o 
  -1   6   8     3519.04     3678.50    119.30 o 
   0   6   8      648.71      588.33     29.58 o 
   1   6   8     8260.57     8347.06    133.96 o 
   2   6   8      592.22      472.42     45.10 o 
   3   6   8     5937.97     5808.67    160.36 o 
   4   6   8      444.73      377.03     46.90 o 
   5   6   8      807.93      786.88     57.77 o 
   6   6   8      382.12      357.53     53.02 o 
   7   6   8        4.82      -58.44     62.90 o 
   8   6   8       20.83       70.27     72.78 o 
   9   6   8        1.88       76.95    104.92 o 
  10   6   8       23.51      -95.32     95.32 o 
 -11   7   8        7.10       34.23     76.95 o 
 -10   7   8      386.33      492.92    107.99 o 
  -9   7   8       36.34      143.60     72.91 o 
  -8   7   8     1998.01     2001.12     84.11 o 
  -7   7   8        1.95       18.65     37.43 o 
  -6   7   8     1182.70     1196.29     67.10 o 
  -5   7   8     1230.79     1183.00     61.12 o 
  -4   7   8      110.11      144.58     37.43 o 
  -3   7   8      485.52      438.43     43.29 o 
  -2   7   8      520.92      535.18     43.57 o 
  -1   7   8     1978.22     2077.93     86.23 o 
   0   7   8     7736.50     7884.10    129.90 o 
   1   7   8       96.29       46.80     28.09 o 
   2   7   8      622.14      648.37     46.21 o 
   3   7   8      137.65      116.47     42.16 o 
   4   7   8     2043.62     2146.96     73.82 o 
   5   7   8      266.12      268.59     48.85 o 
   6   7   8      224.29      301.56     51.77 o 
   7   7   8        1.95       71.66     44.81 o 
   8   7   8        0.03      -72.64     72.64 o 
   9   7   8        3.11      -24.77     70.69 o 
  10   7   8       15.10        1.11    105.47 o 
 -10   8   8        3.50      -75.98     75.98 o 
  -9   8   8      224.01      286.11     79.04 o 
  -8   8   8      220.56      223.21     83.77 o 
  -7   8   8      272.13      237.13     45.65 o 
  -6   8   8      725.12      761.09     62.77 o 
  -5   8   8      107.84      105.20     38.82 o 
  -4   8   8      868.73      885.77     54.29 o 
  -3   8   8      180.40      204.71     42.72 o 
  -2   8   8     4703.91     4948.98    148.15 o 
  -1   8   8     4339.67     4650.72    107.82 o 
   0   8   8      549.29      520.51     31.46 o 
   1   8   8     1444.83     1434.51     53.75 o 
   2   8   8       31.71       32.42     36.04 o 
   3   8   8     3045.58     2880.25    126.81 o 
   4   8   8     1313.60     1329.08     64.32 o 
   5   8   8     2562.23     2500.47     85.11 o 
   6   8   8      313.80      328.15     50.10 o 
   7   8   8       45.72      -33.40     89.33 o 
   8   8   8      235.15      281.94     91.84 o 
   9   8   8        2.91      -23.38     86.13 o 
 -10   9   8        0.98       37.43     84.18 o 
  -9   9   8       63.29       35.62     88.78 o 
  -8   9   8      423.78      622.08     93.38 o 
  -7   9   8       98.75       59.42     42.58 o 
  -6   9   8      210.42      223.21     45.78 o 
  -5   9   8      567.59      567.72     55.26 o 
  -4   9   8      132.15      174.64     40.49 o 
  -3   9   8     2269.86     2274.56     76.34 o 
  -2   9   8      466.00      446.36     47.04 o 
  -1   9   8     2909.80     2848.91    122.29 o 
   0   9   8      184.63      196.02     61.30 o 
   1   9   8       67.64      103.64     28.43 o 
   2   9   8     1660.07     1739.67     64.76 o 
   3   9   8        1.05        0.28     41.05 o 
   4   9   8      967.61      999.92     64.87 o 
   5   9   8     1328.29     1235.32     68.08 o 
   6   9   8       64.82       22.96     48.01 o 
   7   9   8      479.31      496.01     94.22 o 
   8   9   8       30.74        3.62     76.67 o 
   9   9   8       91.52      184.65     84.74 o 
 -10  10   8       31.25      150.56     83.35 o 
  -9  10   8       23.00       56.77     90.59 o 
  -8  10   8        4.84       28.25     87.94 o 
  -7  10   8      114.78       85.72     42.86 o 
  -6  10   8      372.82      435.04     52.33 o 
  -5  10   8       18.76       24.63     43.97 o 
  -4  10   8      993.13      872.99     57.08 o 
  -3  10   8        0.12       -3.06     38.96 o 
  -2  10   8     6925.48     6653.49    174.25 o 
  -1  10   8        0.45       26.85     26.74 o 
   0  10   8      160.46      199.90     30.02 o 
   1  10   8        5.33       -2.30     26.95 o 
   2  10   8       44.15       10.71     38.41 o 
   3  10   8      102.39      171.44     43.69 o 
   4  10   8      709.92      679.52     56.93 o 
   5  10   8        3.58       31.73     62.20 o 
   6  10   8      568.67      564.36     59.57 o 
   7  10   8       17.67      -36.18     79.59 o 
   8  10   8       57.87       62.90     86.00 o 
   9  10   8       25.82       54.96     76.25 o 
 -10  11   8       14.45       93.65     91.14 o 
  -9  11   8        1.21      -25.05     72.91 o 
  -8  11   8       23.58       76.67     80.29 o 
  -7  11   8      649.02      797.23     61.66 o 
  -6  11   8      642.72      641.21     56.79 o 
  -5  11   8       54.71       20.73     46.34 o 
  -4  11   8      304.74      340.12     49.13 o 
  -3  11   8     1790.67     1887.70     71.58 o 
  -2  11   8        0.43       24.91     44.11 o 
  -1  11   8      733.83      764.88     38.53 o 
   0  11   8      849.24      873.73     39.80 o 
   1  11   8       29.30       31.25     29.61 o 
   2  11   8      373.57      393.02     46.21 o 
   3  11   8       10.37       85.02     44.95 o 
   4  11   8       73.40       86.27     42.02 o 
   5  11   8      994.67     1038.16     64.17 o 
   6  11   8        1.61       65.12     42.16 o 
   7  11   8      166.14      274.69     95.60 o 
   8  11   8       11.51       14.33     81.12 o 
   9  11   8       56.82      107.15    103.67 o 
 -10  12   8        1.42        6.68     75.00 o 
  -9  12   8       69.92       20.87     84.46 o 
  -8  12   8      298.48      267.19     76.82 o 
  -7  12   8        3.77       80.29     77.64 o 
  -6  12   8      237.43      239.08     47.18 o 
  -5  12   8        0.74      128.02     48.28 o 
  -4  12   8      444.03      349.47     51.49 o 
  -3  12   8      534.91      515.39     53.17 o 
  -2  12   8      520.33      496.04     54.28 o 
  -1  12   8     1264.31     1281.38     44.41 o 
   0  12   8     1065.04     1071.14     42.77 o 
   1  12   8       53.56       61.20     32.17 o 
   2  12   8      320.92      304.50     48.15 o 
   3  12   8      520.51      516.91     53.31 o 
   4  12   8      346.46      299.49     50.80 o 
   5  12   8       20.83        4.73     43.41 o 
   6  12   8      313.74      267.19     96.58 o 
   7  12   8      103.13      163.78     84.88 o 
   8  12   8       13.40       70.27     70.97 o 
   9  12   8        4.14       58.44     90.59 o 
 -10  13   8      272.84      276.37    107.15 o 
  -9  13   8        0.76      -82.79     86.27 o 
  -8  13   8       91.15      211.51     82.80 o 
  -7  13   8      113.43      153.07     83.49 o 
  -6  13   8      949.26      935.26     59.02 o 
  -5  13   8       90.92       96.15     43.55 o 
  -4  13   8       71.13      175.89     45.36 o 
  -3  13   8     4687.81     4601.28    162.29 o 
  -2  13   8       43.41       79.59     43.28 o 
  -1  13   8      899.14      870.15     41.29 o 
   0  13   8      902.03      940.80     40.63 o 
   1  13   8      121.82       82.65     33.26 o 
   2  13   8     1140.81     1149.22     67.38 o 
   3  13   8      457.99      388.02     51.49 o 
   4  13   8       73.08      118.42     43.28 o 
   5  13   8      366.24      371.71     52.88 o 
   6  13   8       22.95       79.87     89.19 o 
   7  13   8       81.35       19.62     73.61 o 
   8  13   8        5.53      -21.99    101.72 o 
   9  13   8        7.58       16.00     86.13 o 
  -9  14   8      584.33      518.56     96.86 o 
  -8  14   8       35.28      140.82     84.74 o 
  -7  14   8       77.86       69.72     73.19 o 
  -6  14   8       48.60       60.67     89.61 o 
  -5  14   8       52.82      100.19     44.11 o 
  -4  14   8     2288.09     2388.81     86.63 o 
  -3  14   8      114.01       92.40     47.87 o 
  -2  14   8     1030.54     1072.60     66.82 o 
  -1  14   8     2115.96     1949.71     83.01 o 
   0  14   8       27.33       -0.48     34.58 o 
   1  14   8     1171.22     1196.27     77.54 o 
   2  14   8      897.37      823.78     67.09 o 
   3  14   8     1361.70     1216.39     69.19 o 
   4  14   8      176.53      152.66     45.64 o 
   5  14   8       91.51      290.69     80.01 o 
   6  14   8      116.41       82.52    103.39 o 
   7  14   8        2.15        5.29     97.68 o 
   8  14   8        1.78       -7.10     86.97 o 
  -9  15   8        1.12       67.90     98.52 o 
  -8  15   8      219.56      236.85    106.59 o 
  -7  15   8        6.02      -21.29     78.90 o 
  -6  15   8      668.92      571.06    101.74 o 
  -5  15   8        2.12       92.26     41.88 o 
  -4  15   8       87.37      187.02     48.15 o 
  -3  15   8     2356.99     2509.07     85.79 o 
  -2  15   8      797.30      801.47     67.09 o 
  -1  15   8     1259.12     1128.73    173.54 o 
   0  15   8       48.98       55.49     48.15 o 
   1  15   8        0.07      -36.47     36.47 o 
   2  15   8      294.95      341.65     52.33 o 
   3  15   8      251.33      258.56     46.34 o 
   4  15   8       64.47       71.52     42.58 o 
   5  15   8        4.13        3.76     85.72 o 
   6  15   8       69.46      304.18    109.51 o 
   7  15   8       17.19       -8.49     99.35 o 
   8  15   8        7.33      -80.85     84.18 o 
  -9  16   8      327.43      220.71    105.07 o 
  -8  16   8       10.47      -22.26     93.65 o 
  -7  16   8      169.65      215.69     86.14 o 
  -6  16   8      201.27      139.58     74.73 o 
  -5  16   8      482.24      551.96     96.31 o 
  -4  16   8        3.43       96.01     44.94 o 
  -3  16   8      101.19      455.59     64.43 o 
  -2  16   8     1469.00     1513.82     75.04 o 
  -1  16   8      519.23      728.47    204.10 o 
   0  16   8        0.40        4.84     33.02 o 
   1  16   8       53.21      161.13     82.24 o 
   2  16   8       45.89       80.99     45.22 o 
   3  16   8      463.86      522.73     58.59 o 
   4  16   8       77.53      138.04     73.89 o 
   5  16   8      347.46      346.38    100.62 o 
   6  16   8       13.06        3.48     94.90 o 
   7  16   8       27.86       87.94     91.42 o 
   8  16   8        3.90       -8.21     93.51 o 
  -8  17   8      226.11      202.61     96.02 o 
  -7  17   8       14.30       26.99     81.26 o 
  -6  17   8       49.83      182.29    105.06 o 
  -5  17   8      121.00      166.01     97.55 o 
  -4  17   8        0.81        0.14     74.03 o 
  -3  17   8       53.13       75.70     47.31 o 
  -2  17   8      190.12      182.44     55.11 o 
  -1  17   8       57.52       65.03     55.52 o 
   0  17   8       82.86      193.62     55.45 o 
   1  17   8        1.52        2.32     32.65 o 
   2  17   8      133.48      169.77     48.15 o 
   3  17   8      129.47      182.29     75.14 o 
   4  17   8      166.59      307.81     81.68 o 
   5  17   8       63.99      107.01     83.49 o 
   6  17   8      115.37      346.77    114.80 o 
   7  17   8       86.39      158.77    111.60 o 
  -8  18   8      125.75      375.30    120.79 o 
  -7  18   8       35.02      233.21     84.60 o 
  -6  18   8       45.33      -72.22     83.07 o 
  -5  18   8       48.62       45.50    102.28 o 
  -4  18   8      136.59      272.88     72.50 o 
  -3  18   8      181.55      151.12     93.65 o 
  -2  18   8      621.57      710.51     68.89 o 
  -1  18   8       27.60       35.43     39.59 o 
   0  18   8      112.04      106.41     36.04 o 
   1  18   8       26.77       33.51     31.55 o 
   2  18   8      155.05      173.11     73.47 o 
   3  18   8      181.67      287.50    101.03 o 
   4  18   8        1.82      -12.80     75.70 o 
   5  18   8      400.44      471.49     93.24 o 
   6  18   8      189.55       77.79     88.09 o 
   7  18   8        3.60       37.01    109.65 o 
  -7  19   8      170.72      231.28    116.75 o 
  -6  19   8       99.83       73.61    108.96 o 
  -5  19   8      437.90      618.60    102.57 o 
  -4  19   8        1.44      -80.15     80.15 o 
  -3  19   8      419.12      513.81     98.95 o 
  -2  19   8      153.24      158.92     75.84 o 
  -1  19   8      307.77      401.28     98.60 o 
   0  19   8      119.24       98.12     56.13 o 
   1  19   8       17.84       39.31     62.80 o 
   2  19   8      498.54      411.81     88.79 o 
   3  19   8        1.06      -22.82     77.09 o 
   4  19   8        7.70      -71.80     71.80 o 
   5  19   8      170.20      311.57     81.68 o 
   6  19   8       27.89       94.62     83.91 o 
  -7  20   8        2.70       42.86     90.86 o 
  -6  20   8      347.79      357.79    103.40 o 
  -5  20   8       36.45        1.81     91.98 o 
  -4  20   8      420.77      311.18     98.11 o 
  -3  20   8       24.97       30.33     87.39 o 
  -2  20   8      301.89      239.64     84.33 o 
  -1  20   8       91.28       67.41     83.35 o 
   0  20   8      103.13      168.89     58.67 o 
   1  20   8       76.46       60.26     94.00 o 
   2  20   8       37.48       43.14     74.86 o 
   3  20   8      129.30       84.61    110.21 o 
   4  20   8      279.50      208.46    105.21 o 
   5  20   8       85.18      323.53    108.96 o 
   6  20   8      379.19      463.14    134.01 o 
  -6  21   8        3.33       84.74     92.12 o 
  -5  21   8      290.85      135.12    117.59 o 
  -4  21   8        9.79      100.60     92.12 o 
  -3  21   8      711.11     1014.07    116.08 o 
  -2  21   8        0.34       33.67    101.58 o 
  -1  21   8      132.52      101.87     62.27 o 
   0  21   8        1.82      -57.39     57.39 o 
   1  21   8       81.80       47.32     67.87 o 
   2  21   8        1.42       20.45     83.63 o 
   3  21   8        9.56      -25.74     83.49 o 
   4  21   8       13.44      -71.94     71.94 o 
   5  21   8      142.03      228.63    120.92 o 
  -6  22   8      245.05      295.15    135.68 o 
  -5  22   8        5.54       39.80    103.11 o 
  -4  22   8      133.40       30.75    117.31 o 
  -3  22   8       25.01       59.83     96.29 o 
  -2  22   8      431.86      484.72    119.96 o 
  -1  22   8        3.71       -4.53     58.06 o 
   0  22   8       30.39       24.25     58.62 o 
   1  22   8       98.89       71.09     72.08 o 
   2  22   8        0.29      -53.43     71.24 o 
   3  22   8        1.57      -89.47     89.47 o 
   4  22   8        1.48       22.12     89.05 o 
   5  22   8        8.37       39.80    114.66 o 
  -5  23   8        4.41      -70.97     95.18 o 
  -4  23   8        1.02      -44.94    114.94 o 
  -3  23   8      104.83      113.13     89.34 o 
  -2  23   8        0.77      -96.71    101.58 o 
  -1  23   8      165.22      257.90     95.81 o 
   0  23   8      289.90      290.07     68.17 o 
   1  23   8       36.60      140.54     61.92 o 
   2  23   8        6.48      -34.09     96.15 o 
   3  23   8       28.50      -28.94    101.30 o 
   4  23   8       38.04      135.39     89.47 o 
  -4  24   8       12.32       28.39    101.30 o 
  -3  24   8       54.60       46.06     98.66 o 
  -2  24   8       85.84      -93.37     93.37 o 
  -1  24   8       60.13       61.54     65.52 o 
   0  24   8        4.84       34.31     61.99 o 
   1  24   8      116.15      105.58     82.50 o 
   2  24   8       46.94        1.39    106.87 o 
   3  24   8      103.85      247.41    100.05 o 
  -2  25   8       88.96       21.15    130.52 o 
  -1  25   8        7.71       73.08     73.80 o 
   0  25   8        3.79       69.34     63.75 o 
   1  25   8        0.16        2.74     77.87 o 
 -11   0   9     1077.83     1110.62    111.77 o 
  -9   0   9      783.30      928.36     99.24 o 
  -7   0   9     1465.85     1579.83     69.34 o 
  -5   0   9      129.79      135.26     41.47 o 
  -3   0   9      225.74      177.85     40.78 o 
  -1   0   9      286.11      293.45     34.10 o 
   1   0   9      310.52      257.38     40.29 o 
   3   0   9     2146.35     2171.16     73.69 o 
   5   0   9       61.56      -16.00     41.05 o 
   7   0   9        0.23       42.86     47.73 o 
   9   0   9       78.19      128.16     94.34 o 
 -11   1   9       24.74      -65.72     65.72 o 
 -10   1   9      575.51      704.07     78.86 o 
  -9   1   9       21.30      -26.05     55.43 o 
  -8   1   9      964.28      860.22     43.73 o 
  -7   1   9       14.11       77.72     31.76 o 
  -6   1   9       49.62       34.53     30.48 o 
  -5   1   9     1844.81     1680.24     50.29 o 
  -4   1   9      341.92      410.56     47.74 o 
  -3   1   9     1846.12     1782.79     45.50 o 
  -2   1   9     3156.61     2995.96    158.16 o 
  -1   1   9      178.15      608.54    180.98 o 
   0   1   9    11257.82    11359.71    102.16 o 
   1   1   9        0.72      317.38    123.70 o 
   2   1   9     7227.35     7387.31    127.61 o 
   3   1   9        0.26      -28.00     72.15 o 
   4   1   9      753.56      697.93     38.72 o 
   5   1   9      868.65      837.66     40.93 o 
   6   1   9      741.94      799.75     53.24 o 
   7   1   9        7.76       26.07     32.05 o 
   8   1   9      256.75      304.12     79.60 o 
   9   1   9       99.48       24.25     67.63 o 
  10   1   9        6.53      -48.92     71.75 o 
 -11   2   9      610.35      666.08    126.65 o 
 -10   2   9        2.18       -8.07     69.57 o 
  -9   2   9      567.02      567.00     97.56 o 
  -8   2   9       33.87       20.32     48.84 o 
  -7   2   9        8.46       -0.70     44.81 o 
  -6   2   9      854.70      851.20     58.32 o 
  -5   2   9      629.11      612.02     54.70 o 
  -4   2   9     3551.03     3747.99    140.94 o 
  -3   2   9        3.62      184.79     36.87 o 
  -2   2   9     6446.95     7028.39    166.08 o 
  -1   2   9     5463.59     5420.51    105.92 o 
   0   2   9       31.17       53.81    158.84 o 
   1   2   9     3493.51     3233.01     91.35 o 
   2   2   9      189.25      254.53     37.71 o 
   3   2   9     1591.05     1628.94     64.20 o 
   4   2   9     2690.52     2543.76    128.32 o 
   5   2   9      111.33       57.05     43.42 o 
   6   2   9     1145.19     1217.81     68.35 o 
   7   2   9        3.25       69.71     42.30 o 
   8   2   9      181.33      268.71     83.22 o 
   9   2   9        8.90       53.71     75.84 o 
  10   2   9       34.82      -21.01     96.99 o 
 -11   3   9        0.54      123.98     89.05 o 
 -10   3   9      362.63      320.08    103.12 o 
  -9   3   9      148.28      111.88     80.29 o 
  -8   3   9      177.58      180.77     48.43 o 
  -7   3   9      113.10      158.22     43.97 o 
  -6   3   9       10.19      -23.66     41.47 o 
  -5   3   9     3780.26     3548.55    141.35 o 
  -4   3   9        7.55      327.28     43.97 o 
  -3   3   9     1537.47     1549.76     61.00 o 
  -2   3   9      750.88     1408.66     61.67 o 
  -1   3   9        8.82      166.39    126.76 o 
   0   3   9     1206.84     1160.32     66.56 o 
   1   3   9      192.05      246.19     62.55 o 
   2   3   9     1433.25     1374.19     55.56 o 
   3   3   9      737.07      734.28     49.97 o 
   4   3   9       10.77       10.16     36.46 o 
   5   3   9     1029.30     1044.07     61.81 o 
   6   3   9       24.93       96.01     43.14 o 
   7   3   9     1050.21     1172.76     67.79 o 
   8   3   9      161.06      230.30     99.64 o 
   9   3   9       19.98       61.23     74.31 o 
  10   3   9        1.85       22.96    106.59 o 
 -11   4   9        1.88       48.28     88.50 o 
 -10   4   9      116.92      157.80    105.20 o 
  -9   4   9       31.99        2.64     80.01 o 
  -8   4   9       46.81      124.40     51.21 o 
  -7   4   9      817.70      728.53     59.44 o 
  -6   4   9     1837.99     1797.10     73.11 o 
  -5   4   9     1244.98     1368.47     65.02 o 
  -4   4   9     2599.88     2688.65    129.16 o 
  -3   4   9      341.99      353.22     43.98 o 
  -2   4   9     1069.17      937.88     49.57 o 
  -1   4   9      109.63      156.43     37.64 o 
   0   4   9       40.53       48.62     22.43 o 
   1   4   9     2271.80     2189.26     51.81 o 
   2   4   9       61.66       78.48     33.12 o 
   3   4   9     1776.96     1879.88     67.55 o 
   4   4   9      640.78      681.19     54.42 o 
   5   4   9      331.48      270.68     48.29 o 
   6   4   9     1990.78     1964.33     78.68 o 
   7   4   9       44.51      110.21     40.49 o 
   8   4   9      646.19      620.87     89.63 o 
   9   4   9        3.07      -73.33     88.22 o 
  10   4   9      206.76       90.73    104.09 o 
 -11   5   9        2.78       29.64     84.88 o 
 -10   5   9      128.71      -28.11    104.64 o 
  -9   5   9       48.21       25.60     80.71 o 
  -8   5   9      166.49      182.85     48.01 o 
  -7   5   9      394.37      433.23     52.61 o 
  -6   5   9        0.48      -31.45     50.65 o 
  -5   5   9     3014.98     2893.23    133.90 o 
  -4   5   9       75.25      -40.91     40.91 o 
  -3   5   9     1904.31     1849.75     63.52 o 
  -2   5   9      570.52      566.65     44.96 o 
  -1   5   9        6.95        2.25     23.02 o 
   0   5   9     3076.20     3311.98     89.29 o 
   1   5   9        0.18       33.37     25.44 o 
   2   5   9      143.25      156.83     41.19 o 
   3   5   9      954.39      787.11     55.69 o 
   4   5   9       34.77       20.46     38.54 o 
   5   5   9     2566.10     2527.80     85.25 o 
   6   5   9      158.14      191.48     44.67 o 
   7   5   9      339.34      410.12     97.00 o 
   8   5   9        3.14      -38.40     76.11 o 
   9   5   9      137.28       82.66     91.56 o 
  10   5   9       10.67      -76.67     76.67 o 
 -11   6   9       88.60       -4.87     98.94 o 
 -10   6   9       36.84       -3.06     99.63 o 
  -9   6   9      215.40      231.00     91.98 o 
  -8   6   9       44.53       34.09     74.31 o 
  -7   6   9      124.44      103.95     46.06 o 
  -6   6   9     1619.90     1565.07     71.43 o 
  -5   6   9      417.98      375.77     48.85 o 
  -4   6   9     1081.23     1070.47     59.73 o 
  -3   6   9      102.32      101.31     36.88 o 
  -2   6   9      655.40      640.87     46.91 o 
  -1   6   9       60.86       22.46     23.31 o 
   0   6   9       97.40      119.88     29.57 o 
   1   6   9      153.46      131.19     31.82 o 
   2   6   9       42.62       58.17     40.08 o 
   3   6   9       59.20       88.92     38.41 o 
   4   6   9     2289.25     2344.09     79.12 o 
   5   6   9        1.69      -11.13     44.94 o 
   6   6   9      466.60      535.54     58.87 o 
   7   6   9       24.52      -35.76     62.62 o 
   8   6   9      385.28      517.70    101.87 o 
   9   6   9        6.45        6.40     93.23 o 
 -10   7   9       78.68      -40.49     88.50 o 
  -9   7   9       88.39       15.72     88.78 o 
  -8   7   9      916.33      758.18    100.50 o 
  -7   7   9      281.47      325.08     56.78 o 
  -6   7   9      125.20      121.07     47.45 o 
  -5   7   9      553.97      574.68     58.18 o 
  -4   7   9       79.85      106.45     39.24 o 
  -3   7   9     4038.39     4222.20    154.63 o 
  -2   7   9       64.29       54.41     33.26 o 
  -1   7   9     1033.60      916.26     37.03 o 
   0   7   9        4.23       24.98     24.84 o 
   1   7   9       18.19       64.24     26.80 o 
   2   7   9      527.09      587.50     50.25 o 
   3   7   9       75.49       48.29     40.77 o 
   4   7   9      100.20       57.05     41.47 o 
   5   7   9      350.98      326.77     51.63 o 
   6   7   9      715.72      747.29     70.57 o 
   7   7   9      481.41      589.11     95.89 o 
   8   7   9        8.36       12.38     80.15 o 
   9   7   9      272.49      236.01     85.86 o 
 -10   8   9        5.12      -56.49     72.08 o 
  -9   8   9       97.19      149.03     88.78 o 
  -8   8   9      101.75        7.65     97.55 o 
  -7   8   9      800.86      741.88     61.52 o 
  -6   8   9       34.43       61.64     38.54 o 
  -5   8   9     1521.12     1518.67     67.67 o 
  -4   8   9      685.30      712.94     58.32 o 
  -3   8   9      388.84      345.29     46.48 o 
  -2   8   9     2437.32     2422.64     74.26 o 
  -1   8   9     2410.65     2365.70     56.29 o 
   0   8   9      225.48      280.48     29.14 o 
   1   8   9       21.11       -8.12     26.99 o 
   2   8   9        0.25      -35.34     35.34 o 
   3   8   9     1123.49     1201.88     61.95 o 
   4   8   9      235.94      230.59     46.20 o 
   5   8   9      732.37      743.96     58.74 o 
   6   8   9      141.71      123.29     46.62 o 
   7   8   9       68.25      206.92     95.18 o 
   8   8   9       37.09      -81.82     81.82 o 
   9   8   9       32.14      129.13     72.78 o 
 -10   9   9      360.28      282.78    105.90 o 
  -9   9   9       25.02      -21.15     90.17 o 
  -8   9   9      632.17      482.39     80.31 o 
  -7   9   9      336.57      409.28     52.88 o 
  -6   9   9      124.79      149.73     47.03 o 
  -5   9   9     1284.89     1362.71     69.61 o 
  -4   9   9        6.02       53.57     39.38 o 
  -3   9   9      215.80      162.96     39.38 o 
  -2   9   9      704.03      641.28     53.87 o 
  -1   9   9     1695.89     1800.86     92.05 o 
   0   9   9     2037.43     2037.63     49.44 o 
   1   9   9      201.36      248.00     33.54 o 
   2   9   9     1923.24     1877.40     69.08 o 
   3   9   9       89.93       62.90     41.19 o 
   4   9   9      502.50      444.25     73.21 o 
   5   9   9       47.54       51.07     44.25 o 
   6   9   9      525.13      577.99     58.04 o 
   7   9   9       60.53      179.78     99.63 o 
   8   9   9        0.09      -72.64     72.64 o 
   9   9   9      162.79      131.36     85.44 o 
 -10  10   9       56.00       74.45     99.63 o 
  -9  10   9      414.26      445.47    107.71 o 
  -8  10   9       49.11       62.90     83.91 o 
  -7  10   9      289.82      271.23     48.43 o 
  -6  10   9      221.24      203.59     45.09 o 
  -5  10   9       96.60       72.92     47.03 o 
  -4  10   9      112.02      125.38     43.14 o 
  -3  10   9     2082.72     2103.26     74.79 o 
  -2  10   9       97.88      111.32     43.00 o 
  -1  10   9     1785.58     1865.15     49.73 o 
   0  10   9       39.28       47.18     30.51 o 
   1  10   9     4450.31     4740.24    114.63 o 
   2  10   9        5.63      -41.05     41.33 o 
   3  10   9     1430.97     1476.15     71.84 o 
   4  10   9       18.73       54.27     48.56 o 
   5  10   9      995.74      963.41     64.59 o 
   6  10   9       79.60      128.99     71.66 o 
   7  10   9      202.15      253.27     91.84 o 
   8  10   9       28.31       31.59     81.82 o 
   9  10   9       48.91      130.94     85.44 o 
 -10  11   9      361.42      472.74    131.79 o 
  -9  11   9      136.09      343.43    101.30 o 
  -8  11   9      477.42      806.35    105.63 o 
  -7  11   9       23.25       57.89     73.89 o 
  -6  11   9       33.71       30.75     44.39 o 
  -5  11   9       35.58       53.16     48.70 o 
  -4  11   9      606.90      602.39     53.72 o 
  -3  11   9       95.44       95.46     45.92 o 
  -2  11   9       98.68       16.98     45.92 o 
  -1  11   9      344.81      336.04     38.51 o 
   0  11   9     1777.10     1747.69     49.53 o 
   1  11   9      119.83      165.63     32.91 o 
   2  11   9      734.44      836.55     56.51 o 
   3  11   9       31.56      -20.87     46.20 o 
   4  11   9     1564.67     1567.77     72.68 o 
   5  11   9       21.25       69.99     42.72 o 
   6  11   9       55.14       76.81     85.58 o 
   7  11   9       37.34        3.62     75.70 o 
   8  11   9       58.86        9.32    111.32 o 
   9  11   9        2.76       64.01     99.63 o 
 -10  12   9       39.72       35.20     99.77 o 
  -9  12   9      293.78      215.56    102.00 o 
  -8  12   9      300.74      252.72     92.82 o 
  -7  12   9      366.65      457.02     89.34 o 
  -6  12   9      172.36      200.39     46.48 o 
  -5  12   9       69.29       62.76     46.89 o 
  -4  12   9      276.28      262.05     51.21 o 
  -3  12   9      546.93      510.93     55.67 o 
  -2  12   9     1464.12     1461.43     69.62 o 
  -1  12   9     1462.58     1581.21     49.32 o 
   0  12   9      866.11      785.61     44.06 o 
   1  12   9     1036.10     1070.73     47.23 o 
   2  12   9        0.61       12.80     40.35 o 
   3  12   9     3277.05     3339.91    144.35 o 
   4  12   9      416.56      329.97     49.96 o 
   5  12   9      390.38      396.63     52.47 o 
   6  12   9       69.79       57.19     93.65 o 
   7  12   9       48.16       38.13     72.22 o 
   8  12   9       31.73      -50.93     70.55 o 
  -9  13   9      102.23      125.24     86.97 o 
  -8  13   9      380.35      247.99     78.07 o 
  -7  13   9      347.17      370.18     93.66 o 
  -6  13   9      232.37      151.13     84.89 o 
  -5  13   9     1343.15     1336.63     78.66 o 
  -4  13   9      612.30      529.17     56.37 o 
  -3  13   9     2793.57     2934.64     91.66 o 
  -2  13   9      491.93      469.86     51.50 o 
  -1  13   9       25.28       15.72     30.74 o 
   0  13   9     1561.78     1510.55     50.32 o 
   1  13   9      565.86      548.27     54.42 o 
   2  13   9       18.82      103.11     44.11 o 
   3  13   9      150.79      267.32     50.79 o 
   4  13   9     1531.54     1513.68     73.09 o 
   5  13   9       17.94        0.70     66.51 o 
   6  13   9        4.47      -21.57     90.31 o 
   7  13   9       51.58       48.15     78.90 o 
   8  13   9       47.78       48.01     94.62 o 
  -9  14   9      221.76      127.89    112.44 o 
  -8  14   9      196.78       97.69     86.28 o 
  -7  14   9       83.45       45.22     83.07 o 
  -6  14   9     1550.84     1479.38    120.01 o 
  -5  14   9      196.64      204.28     50.24 o 
  -4  14   9     1860.87     1750.19     77.70 o 
  -3  14   9      433.30      440.62     53.86 o 
  -2  14   9      961.44      855.82     66.54 o 
  -1  14   9        5.01       22.06     32.89 o 
   0  14   9       10.66       -1.60     30.17 o 
   1  14   9        2.59      -30.81     46.89 o 
   2  14   9      238.03      258.56     51.35 o 
   3  14   9      494.80      510.77     53.03 o 
   4  14   9       31.17       15.58     65.12 o 
   5  14   9      115.69      -16.14     77.09 o 
   6  14   9      410.32      497.10    104.51 o 
   7  14   9       18.27       41.61     91.98 o 
   8  14   9       14.71      -72.91     94.48 o 
  -9  15   9       57.15      183.96    110.76 o 
  -8  15   9      187.30      151.26    106.87 o 
  -7  15   9      378.88      326.90     96.02 o 
  -6  15   9       52.80      113.83     90.59 o 
  -5  15   9      926.17     1194.98    107.88 o 
  -4  15   9      190.99      263.43     57.47 o 
  -3  15   9     3669.66     3626.11    157.74 o 
  -2  15   9        0.19       97.68     50.23 o 
  -1  15   9      488.99      551.54     40.10 o 
   0  15   9        1.55      -21.05     29.36 o 
   1  15   9     1006.99     1403.97    393.67 o 
   2  15   9      297.02      288.77     50.79 o 
   3  15   9       31.91       96.01     47.17 o 
   4  15   9      108.33       29.64     94.62 o 
   5  15   9      249.34      445.31    103.26 o 
   6  15   9       19.34      -49.12     92.26 o 
   7  15   9       76.04      235.31     87.39 o 
   8  15   9       20.26      -45.36     92.26 o 
  -8  16   9      214.81      236.43    118.14 o 
  -7  16   9       18.32      -38.96     82.24 o 
  -6  16   9      452.01      554.59     87.40 o 
  -5  16   9       66.35        2.37     92.12 o 
  -4  16   9     1309.80     1342.99     74.48 o 
  -3  16   9       39.63       37.57     42.30 o 
  -2  16   9     1279.87     1400.09     72.53 o 
  -1  16   9       11.53       -7.52     45.08 o 
   0  16   9      165.53      165.80     33.05 o 
   1  16   9     2386.00     2371.85    114.76 o 
   2  16   9      820.30      889.56     66.25 o 
   3  16   9        6.43      -12.52     55.24 o 
   4  16   9       49.94       62.06     97.96 o 
   5  16   9        7.69       92.39     65.82 o 
   6  16   9      436.22      615.68    114.81 o 
   7  16   9        0.00      -46.20     87.39 o 
  -8  17   9        7.19        5.57     91.56 o 
  -7  17   9        2.92       -6.26     83.49 o 
  -6  17   9       58.14       -5.57    106.87 o 
  -5  17   9      422.58      468.30    102.85 o 
  -4  17   9       11.81       88.08     76.25 o 
  -3  17   9     1009.27      909.10     66.40 o 
  -2  17   9        0.57      -41.33     42.44 o 
  -1  17   9      117.41      147.46     34.42 o 
   0  17   9      977.95      950.21     44.24 o 
   1  17   9       10.45       21.14     36.11 o 
   2  17   9      310.78      403.99     56.08 o 
   3  17   9      123.03       83.35    103.67 o 
   4  17   9       15.46       24.63     87.11 o 
   5  17   9      300.85      426.95     92.54 o 
   6  17   9        5.48      -90.03     90.03 o 
   7  17   9      132.69      161.97     98.66 o 
  -8  18   9      145.80      152.51    123.43 o 
  -7  18   9        5.97       48.70     95.04 o 
  -6  18   9      123.75      217.78     77.79 o 
  -5  18   9        5.30       72.36     75.98 o 
  -4  18   9      578.52      560.46    101.32 o 
  -3  18   9       99.67       78.34     74.86 o 
  -2  18   9      621.38      750.73    113.15 o 
  -1  18   9      612.22      495.55     40.59 o 
   0  18   9      143.58      165.65     61.58 o 
   1  18   9      669.36      696.52     73.59 o 
   2  18   9       74.29       -6.54    102.69 o 
   3  18   9       26.40       98.94     68.04 o 
   4  18   9      238.06      308.24     91.84 o 
   5  18   9      119.97       83.91     90.73 o 
   6  18   9      188.98      252.99     86.28 o 
  -7  19   9        9.22       96.15     76.39 o 
  -6  19   9        2.09       66.23     90.17 o 
  -5  19   9      211.30      339.27     99.64 o 
  -4  19   9       58.15       51.62     94.07 o 
  -3  19   9      124.07      139.57     93.37 o 
  -2  19   9      245.01      120.65     94.63 o 
  -1  19   9      397.24      383.78     70.35 o 
   0  19   9       56.76      116.30     54.14 o 
   1  19   9        3.70      -12.36     55.53 o 
   2  19   9      319.14      342.48    108.13 o 
   3  19   9       80.19      166.43     84.88 o 
   4  19   9       18.41       44.11     76.81 o 
   5  19   9       90.01      187.72     95.60 o 
   6  19   9        1.74      -11.83     81.12 o 
  -7  20   9      258.41      361.40    107.15 o 
  -6  20   9        0.49       22.96     93.51 o 
  -5  20   9        0.28       88.50     85.16 o 
  -4  20   9       33.49       79.32     86.83 o 
  -3  20   9      124.61      -77.09     77.09 o 
  -2  20   9      210.13      241.16     89.62 o 
  -1  20   9        5.70        2.37     60.28 o 
   0  20   9        9.49      -37.75     52.58 o 
   1  20   9      625.58      742.76     73.00 o 
   2  20   9       26.50      166.28     79.18 o 
   3  20   9       75.94       52.04    102.83 o 
   4  20   9        7.56       -6.12     89.61 o 
   5  20   9       47.32       50.23     87.53 o 
  -6  21   9        1.33     -101.86    101.86 o 
  -5  21   9       23.72      -14.47     85.72 o 
  -4  21   9       10.25      -72.91     81.68 o 
  -3  21   9       24.48      -73.89     79.59 o 
  -2  21   9       80.52      200.24     78.62 o 
  -1  21   9       75.37      120.09     61.05 o 
   0  21   9      572.00      625.71     90.60 o 
   1  21   9       32.78       45.63     57.31 o 
   2  21   9      328.93      191.63    112.86 o 
   3  21   9        3.22       12.52    110.76 o 
   4  21   9      151.49      131.50     96.99 o 
   5  21   9       86.44       -7.79     92.81 o 
  -5  22   9       80.52      378.35    112.16 o 
  -4  22   9       24.65       35.20     89.61 o 
  -3  22   9       17.65       47.03     79.87 o 
  -2  22   9       25.51      -60.53     60.53 o 
  -1  22   9      115.19       -0.71     65.91 o 
   0  22   9        4.48       12.05     54.05 o 
   1  22   9      388.94      488.92     92.48 o 
   2  22   9       19.42       16.56     92.67 o 
   3  22   9      298.77      376.71    121.49 o 
   4  22   9       10.81      -87.25     87.94 o 
  -4  23   9        6.67      -33.53     94.06 o 
  -3  23   9      143.67      231.69    121.20 o 
  -2  23   9       36.07      158.21     91.56 o 
  -1  23   9        9.74       63.34     63.16 o 
   0  23   9       52.97       14.60     67.13 o 
   1  23   9       43.75       31.76     66.79 o 
   2  23   9      238.69      350.96    106.73 o 
   3  23   9       24.03      -18.65    109.79 o 
  -3  24   9       33.83        0.28     89.75 o 
  -2  24   9       67.95      157.66     93.79 o 
  -1  24   9       63.56       90.50    107.56 o 
   0  24   9        8.90      -29.46     66.61 o 
   1  24   9      188.92      287.15     66.72 o 
   2  24   9        6.66      -11.27    104.64 o 
  -1  25   9      226.12       48.09     96.02 o 
   0  25   9       11.45       42.75     69.67 o 
 -10   0  10      185.67      274.00     83.77 o 
  -8   0  10      638.80      671.82     58.04 o 
  -6   0  10     1795.99     1878.51     74.22 o 
  -4   0  10     6614.18     7076.33    185.39 o 
  -2   0  10     1238.22     1179.81     55.28 o 
   0   0  10     4595.41     4676.33    132.46 o 
   2   0  10       39.47      -11.41     37.29 o 
   4   0  10     1929.47     2019.37     77.29 o 
   6   0  10     1098.98     1011.75     65.71 o 
   8   0  10     1131.68     1096.20    106.63 o 
 -11   1  10       37.72       45.92     59.29 o 
 -10   1  10      189.03      159.45     72.72 o 
  -9   1  10      338.31      413.93     62.87 o 
  -8   1  10        0.51       40.12     39.31 o 
  -7   1  10     1446.81     1544.06     78.80 o 
  -6   1  10      722.84      875.49     64.93 o 
  -5   1  10     5705.93     5731.26    125.77 o 
  -4   1  10      492.22     1141.49     44.08 o 
  -3   1  10     1988.23     1970.75     47.24 o 
  -2   1  10       26.87       -7.15     26.09 o 
  -1   1  10      910.88      912.10     31.15 o 
   0   1  10     2581.58     2395.11     62.98 o 
   1   1  10       88.80      108.03     17.69 o 
   2   1  10     2130.01     2069.30     48.46 o 
   3   1  10     1601.58     1558.90     68.72 o 
   4   1  10      374.20      440.40     34.10 o 
   5   1  10      139.55      207.04     72.92 o 
   6   1  10      135.52      120.39     33.38 o 
   7   1  10     1719.01     1699.46     89.56 o 
   8   1  10       60.95       53.27     63.73 o 
   9   1  10      222.63      314.22     74.91 o 
 -11   2  10      259.90      361.53    103.39 o 
 -10   2  10        5.03       47.03     76.53 o 
  -9   2  10      314.15      475.52     77.93 o 
  -8   2  10      415.24      497.25     88.79 o 
  -7   2  10     1101.60     1291.98     70.16 o 
  -6   2  10     1394.03     1454.38     68.78 o 
  -5   2  10      166.93      916.22     61.23 o 
  -4   2  10     5636.33     5753.85    174.83 o 
  -3   2  10      538.96      483.81     52.20 o 
  -2   2  10      880.05      942.35     49.70 o 
  -1   2  10     2692.12     2632.15     65.27 o 
   0   2  10       28.10       42.59     22.77 o 
   1   2  10      184.22      128.89     29.15 o 
   2   2  10       11.83      -35.20     35.20 o 
   3   2  10      143.98      187.03     50.79 o 
   4   2  10      274.60      195.39     46.20 o 
   5   2  10      471.61      416.41     60.12 o 
   6   2  10      466.90      515.63     58.59 o 
   7   2  10        0.74       -7.65     97.68 o 
   8   2  10      445.37      564.19     97.70 o 
   9   2  10       18.56      -74.72     74.72 o 
 -11   3  10        0.19      -70.97     70.97 o 
 -10   3  10      605.48      570.89    120.25 o 
  -9   3  10        0.91       -9.04     69.16 o 
  -8   3  10      888.72      911.15    110.66 o 
  -7   3  10      343.70      501.56     56.78 o 
  -6   3  10        4.73      235.02     47.03 o 
  -5   3  10     6994.70     6878.95    181.73 o 
  -4   3  10      247.00      405.67     71.81 o 
  -3   3  10      219.78      182.03     40.64 o 
  -2   3  10     2858.17     2658.89     79.44 o 
  -1   3  10      795.87      807.61     74.20 o 
   0   3  10     1555.16     1530.71     63.65 o 
   1   3  10      267.53      277.25     30.59 o 
   2   3  10     3160.11     3015.27    130.17 o 
   3   3  10      404.19      388.99     48.71 o 
   4   3  10      560.15      580.25     51.78 o 
   5   3  10      170.82      135.96     42.58 o 
   6   3  10        5.72       39.24     44.25 o 
   7   3  10      642.38      676.27    106.05 o 
   8   3  10        0.73      113.13     71.52 o 
   9   3  10       47.08      -75.56     88.22 o 
 -11   4  10      548.34      511.17    113.15 o 
 -10   4  10      124.82      155.71     91.42 o 
  -9   4  10      265.25      309.91     87.81 o 
  -8   4  10        2.07        5.15     84.18 o 
  -7   4  10      457.93      448.55     55.39 o 
  -6   4  10      428.65      484.32     56.50 o 
  -5   4  10      744.52      845.05     77.25 o 
  -4   4  10      900.59      887.45     53.59 o 
  -3   4  10        5.51       34.51     36.04 o 
  -2   4  10      139.24      123.85     37.99 o 
  -1   4  10     2621.91     2447.84     98.73 o 
   0   4  10      811.92      808.18     36.08 o 
   1   4  10     2203.50     2215.75     53.04 o 
   2   4  10      744.33      735.67     53.17 o 
   3   4  10     3452.83     3331.40    138.67 o 
   4   4  10      374.55      405.13     52.19 o 
   5   4  10      824.43      717.41     57.90 o 
   6   4  10      458.72      520.64     57.34 o 
   7   4  10        1.18      -68.04     80.98 o 
   8   4  10       95.48      110.63     93.37 o 
   9   4  10       60.79      -47.87     98.10 o 
 -10   5  10      521.74      402.20    102.15 o 
  -9   5  10        4.10      -70.41     70.41 o 
  -8   5  10      658.77      850.11    100.91 o 
  -7   5  10        2.44      -43.00     57.61 o 
  -6   5  10       91.83       73.19     43.56 o 
  -5   5  10       45.85       39.66     39.94 o 
  -4   5  10      274.38      300.32     44.81 o 
  -3   5  10       22.87       -9.88     36.74 o 
  -2   5  10      513.92      457.22     46.07 o 
  -1   5  10        0.05       17.93     26.61 o 
   0   5  10     3513.77     3479.75     96.83 o 
   1   5  10      230.46      228.37     31.00 o 
   2   5  10     3253.23     3171.34    132.68 o 
   3   5  10      303.75      328.71     45.09 o 
   4   5  10     1222.55     1258.14     65.16 o 
   5   5  10      757.79      737.29     59.99 o 
   6   5  10       44.57      149.59     53.16 o 
   7   5  10       96.08       13.08     88.08 o 
   8   5  10        0.75      -52.74     75.28 o 
   9   5  10       25.77       44.95     89.06 o 
 -10   6  10       37.49      -76.95     76.95 o 
  -9   6  10       87.31      155.85     76.39 o 
  -8   6  10        0.32      -16.84     77.92 o 
  -7   6  10      435.30      410.27     55.11 o 
  -6   6  10     1112.15     1075.12     64.04 o 
  -5   6  10       89.06      124.26     46.48 o 
  -4   6  10      103.44      142.08     42.16 o 
  -3   6  10     1134.56     1138.86     58.75 o 
  -2   6  10     1601.12     1505.41     61.00 o 
  -1   6  10      160.69      103.14     27.30 o 
   0   6  10       96.00       91.45     26.17 o 
   1   6  10     3679.08     3619.26    100.47 o 
   2   6  10        0.34      -21.57     36.32 o 
   3   6  10     3759.57     3171.94    138.55 o 
   4   6  10      778.38      667.99     55.68 o 
   5   6  10      299.72      344.57     48.43 o 
   6   6  10      258.47      231.84     47.73 o 
   7   6  10       91.56      121.48    100.19 o 
   8   6  10      104.80      124.54     77.93 o 
   9   6  10       24.60       55.52     97.96 o 
 -10   7  10      149.04      211.93     91.98 o 
  -9   7  10       71.81      107.01     78.76 o 
  -8   7  10       15.30       -2.09     83.35 o 
  -7   7  10       68.86       14.75     45.09 o 
  -6   7  10      235.23      167.27     47.59 o 
  -5   7  10       28.88       54.96     47.87 o 
  -4   7  10      190.54      138.88     44.53 o 
  -3   7  10       10.88      -19.90     39.66 o 
  -2   7  10      306.97      322.46     41.89 o 
  -1   7  10      111.43      128.77     56.36 o 
   0   7  10     2051.57     2048.76     57.04 o 
   1   7  10       10.26        9.61     41.19 o 
   2   7  10     2239.29     2428.16     90.68 o 
   3   7  10      703.48      651.55     54.15 o 
   4   7  10     1335.55     1295.49     65.99 o 
   5   7  10      184.24      133.73     46.20 o 
   6   7  10       36.07       34.23     64.01 o 
   7   7  10       73.52      164.76    100.75 o 
   8   7  10       27.12        9.74     85.99 o 
   9   7  10        1.46      -50.37     97.13 o 
 -10   8  10       97.28      235.58     99.35 o 
  -9   8  10       81.71      -78.20     80.57 o 
  -8   8  10       20.99       25.19     73.33 o 
  -7   8  10       37.51       43.00     42.02 o 
  -6   8  10      210.82      269.55     53.99 o 
  -5   8  10      320.73      306.17     48.29 o 
  -4   8  10     2674.08     2671.83     86.09 o 
  -3   8  10      259.90      237.28     43.42 o 
  -2   8  10     1675.60     1502.75     64.89 o 
  -1   8  10      310.45      247.69     54.62 o 
   0   8  10       30.20       42.80     26.71 o 
   1   8  10      953.35      969.27     79.98 o 
   2   8  10      154.56      154.60     43.00 o 
   3   8  10      852.14      927.90     60.97 o 
   4   8  10      114.36      177.84     43.97 o 
   5   8  10       12.60       61.23     41.74 o 
   6   8  10      371.98      424.32     89.48 o 
   7   8  10       51.87      117.30     74.72 o 
   8   8  10       28.21       16.70     94.20 o 
   9   8  10        8.59       20.73     97.68 o 
 -10   9  10      133.70       88.64     91.28 o 
  -9   9  10       88.18       30.34     71.11 o 
  -8   9  10       46.24      179.09     92.26 o 
  -7   9  10      412.48      644.91     99.51 o 
  -6   9  10       75.25      196.20     55.38 o 
  -5   9  10     1900.12     2165.12     83.13 o 
  -4   9  10      492.38      437.43     53.30 o 
  -3   9  10     1642.40     1557.65     69.49 o 
  -2   9  10       25.12       43.97     39.52 o 
  -1   9  10      228.99      142.73     54.13 o 
   0   9  10     1111.11     1138.43     76.78 o 
   1   9  10       24.75       46.76     28.92 o 
   2   9  10      231.69      226.42     44.25 o 
   3   9  10      550.39      579.27     51.36 o 
   4   9  10      132.30      129.14     43.83 o 
   5   9  10       23.26       21.15     44.11 o 
   6   9  10       25.68       94.48     71.52 o 
   7   9  10       16.73       17.53     87.94 o 
   8   9  10        0.42      -26.44     74.31 o 
   9   9  10      201.74      168.24    116.89 o 
 -10  10  10      164.12      162.12     98.52 o 
  -9  10  10      143.50       72.78     95.88 o 
  -8  10  10      117.03      138.60     97.13 o 
  -7  10  10        2.96       12.25     79.73 o 
  -6  10  10      866.78      875.38     67.37 o 
  -5  10  10      636.57      559.65     58.74 o 
  -4  10  10      486.57      588.85     51.08 o 
  -3  10  10       76.85        0.42     38.96 o 
  -2  10  10     1610.62     1727.24     69.62 o 
  -1  10  10      197.66      157.42     37.50 o 
   0  10  10        5.48      -16.60     28.46 o 
   1  10  10      157.61      177.44     31.78 o 
   2  10  10      836.06      851.89     59.86 o 
   3  10  10      498.68      369.93     54.00 o 
   4  10  10     1345.56     1271.50     74.48 o 
   5  10  10       76.80       37.57     45.64 o 
   6  10  10       16.09       56.91     78.06 o 
   7  10  10      163.06      239.49     76.12 o 
   8  10  10      290.79      301.14    106.88 o 
 -10  11  10        2.05       93.93    101.30 o 
  -9  11  10       70.91      -68.04     79.04 o 
  -8  11  10       66.16       99.08     94.21 o 
  -7  11  10      930.58      966.55    113.58 o 
  -6  11  10      148.28      184.38     46.62 o 
  -5  11  10     3309.27     3446.46    150.61 o 
  -4  11  10       15.25       65.26     53.02 o 
  -3  11  10     2997.19     2799.41    132.50 o 
  -2  11  10       98.61       76.67     45.09 o 
  -1  11  10     1087.89     1030.48     61.53 o 
   0  11  10       80.51       64.13     57.40 o 
   1  11  10       24.69        2.58     31.40 o 
   2  11  10      143.12      150.01     46.34 o 
   3  11  10      163.34      430.14     51.07 o 
   4  11  10       34.59       76.25     43.00 o 
   5  11  10      554.03      668.74     57.90 o 
   6  11  10      140.38      122.04    100.61 o 
   7  11  10       62.20      -17.67     75.00 o 
   8  11  10       27.62      -20.87    100.74 o 
  -9  12  10       21.90       80.85     93.51 o 
  -8  12  10      145.10      146.53    100.89 o 
  -7  12  10       31.02       26.58     75.28 o 
  -6  12  10     1226.63     1197.47    106.63 o 
  -5  12  10      606.20      604.18     57.34 o 
  -4  12  10     2708.11     2675.44     86.92 o 
  -3  12  10       44.94      -10.71     41.61 o 
  -2  12  10        4.91      -46.34     46.34 o 
  -1  12  10     2143.53     2085.76     56.42 o 
   0  12  10       22.99       60.69    103.39 o 
   1  12  10      150.52      128.89     46.62 o 
   2  12  10       80.01      110.77     58.72 o 
   3  12  10      187.52      191.06     48.01 o 
   4  12  10      657.35      753.11     63.33 o 
   5  12  10       59.59       -0.70     75.98 o 
   6  12  10      275.53      414.14     93.10 o 
   7  12  10       15.54      -73.61     73.61 o 
   8  12  10      110.52       50.79     99.36 o 
  -9  13  10        1.03       64.43     76.81 o 
  -8  13  10       65.91       91.70     74.31 o 
  -7  13  10       64.34      -68.18     79.59 o 
  -6  13  10        0.76       73.89     77.37 o 
  -5  13  10      622.30      628.26     59.85 o 
  -4  13  10       10.20       54.55     59.69 o 
  -3  13  10        9.26      -13.36     42.02 o 
  -2  13  10      384.09      536.22     53.58 o 
  -1  13  10      596.16      584.00     53.86 o 
   0  13  10        6.36       33.59     69.30 o 
   1  13  10        1.55       12.41     32.79 o 
   2  13  10      723.46      803.25     62.77 o 
   3  13  10      947.89     1010.85     65.14 o 
   4  13  10       99.22      130.66     47.17 o 
   5  13  10      599.46      795.53    108.98 o 
   6  13  10       20.88      -67.90     89.89 o 
   7  13  10      147.24      266.62     88.92 o 
   8  13  10      165.89      230.30    121.76 o 
  -9  14  10       96.18      192.17     87.94 o 
  -8  14  10      177.46      110.07    103.25 o 
  -7  14  10        1.80      -58.72     78.34 o 
  -6  14  10       98.20      109.51     82.24 o 
  -5  14  10       37.27      174.91     84.05 o 
  -4  14  10      198.53      172.83     45.64 o 
  -3  14  10     1441.40     1462.55     74.07 o 
  -2  14  10      929.03      852.73     64.87 o 
  -1  14  10       14.04       -5.31     55.17 o 
   0  14  10      242.18      356.91    105.69 o 
   1  14  10     4747.86     5102.20    222.84 o 
   2  14  10       23.89       56.36     46.20 o 
   3  14  10      731.39      769.83     60.82 o 
   4  14  10      615.31      560.61     89.63 o 
   5  14  10      449.45      533.71     95.89 o 
   6  14  10       24.51       29.36     91.42 o 
   7  14  10       56.87      122.59     86.97 o 
   8  14  10       17.21      -14.61    105.75 o 
  -8  15  10       95.53      231.41     86.97 o 
  -7  15  10       12.05        8.63     82.79 o 
  -6  15  10       18.00       86.69     85.16 o 
  -5  15  10        1.98       -7.24     72.08 o 
  -4  15  10       99.57      297.37     53.43 o 
  -3  15  10       42.03      -45.22     45.22 o 
  -2  15  10      288.40      419.02     55.39 o 
  -1  15  10      834.90      872.26     62.36 o 
   0  15  10     1244.39     1273.28     50.95 o 
   1  15  10        1.04        8.74     55.45 o 
   2  15  10      907.77      889.45     66.26 o 
   3  15  10       32.27      104.36     87.25 o 
   4  15  10       83.87      201.21     83.07 o 
   5  15  10       99.67        2.09     99.91 o 
   6  15  10        2.72      124.68     79.59 o 
   7  15  10       14.76      -30.20     81.96 o 
  -8  16  10        0.08      -77.64     94.20 o 
  -7  16  10       33.85       53.85     86.41 o 
  -6  16  10      240.78      415.39     96.58 o 
  -5  16  10        5.09      -13.22     90.72 o 
  -4  16  10        0.04       75.70     70.83 o 
  -3  16  10      676.57      583.87     60.40 o 
  -2  16  10      190.07      145.84     54.41 o 
  -1  16  10      267.89      271.36     35.95 o 
   0  16  10      483.63      407.31     37.68 o 
   1  16  10     2492.03     2516.99     65.29 o 
   2  16  10       44.48       95.18     46.62 o 
   3  16  10      244.26      315.06     77.51 o 
   4  16  10       17.89      -77.65     83.35 o 
   5  16  10      155.55      199.69     88.78 o 
   6  16  10        0.13      -53.57     84.18 o 
   7  16  10       15.23      -96.71     96.71 o 
  -8  17  10      213.67      448.36    131.09 o 
  -7  17  10       22.49       42.58     78.62 o 
  -6  17  10        0.39       50.65     85.99 o 
  -5  17  10       50.44       93.37     72.91 o 
  -4  17  10      148.83       94.07     95.74 o 
  -3  17  10        9.13       41.88     96.15 o 
  -2  17  10     1223.00     1154.04    109.56 o 
  -1  17  10      204.50      199.28     32.48 o 
   0  17  10      308.37      309.83     51.91 o 
   1  17  10       11.51      -45.34     62.20 o 
   2  17  10      561.43      644.52     90.46 o 
   3  17  10      168.02      173.67     81.41 o 
   4  17  10      335.68      464.53    101.45 o 
   5  17  10       84.05      181.45    109.79 o 
   6  17  10        0.91      -75.97     90.86 o 
  -7  18  10      249.43     -107.29    113.69 o 
  -6  18  10       53.37      -46.48     78.34 o 
  -5  18  10       20.43      -18.51     77.78 o 
  -4  18  10       35.61      244.90     71.52 o 
  -3  18  10      454.60      499.62    102.15 o 
  -2  18  10       12.49        1.25     69.57 o 
  -1  18  10        7.48       76.21     53.89 o 
   0  18  10        0.07       22.81     68.79 o 
   1  18  10      702.19      697.93     75.38 o 
   2  18  10       86.31       54.97     79.60 o 
   3  18  10      179.34       12.80     98.80 o 
   4  18  10      263.56      274.70     95.88 o 
   5  18  10       87.77      296.67    102.83 o 
   6  18  10      134.82      162.95    101.86 o 
  -7  19  10        7.99       38.68     93.65 o 
  -6  19  10       24.24       18.23     90.31 o 
  -5  19  10      380.17      485.41     97.97 o 
  -4  19  10        7.54       79.45     94.48 o 
  -3  19  10       55.77      -15.17     87.39 o 
  -2  19  10       29.02       24.21    102.83 o 
  -1  19  10       11.50      -21.89     56.81 o 
   0  19  10        9.76       58.87     57.40 o 
   1  19  10       30.34       27.21     61.65 o 
   2  19  10      133.15      -61.09     95.32 o 
   3  19  10      268.93      128.31    100.89 o 
   4  19  10       64.73      168.23     85.44 o 
   5  19  10      217.29      284.30    114.94 o 
   6  19  10       30.53      191.19    108.68 o 
  -6  20  10       81.00       -5.15    111.32 o 
  -5  20  10        3.20      -84.46     84.46 o 
  -4  20  10      235.24      254.52    111.61 o 
  -3  20  10        0.11       26.72     94.48 o 
  -2  20  10        3.30      -55.80     82.79 o 
  -1  20  10      167.19      184.48     65.38 o 
   0  20  10       18.21      -25.91     74.44 o 
   1  20  10       22.33       38.17     60.53 o 
   2  20  10       69.47       31.45     95.60 o 
   3  20  10       62.34       49.12    102.55 o 
   4  20  10      116.47      -87.11     87.11 o 
   5  20  10       22.58       39.66    114.94 o 
  -6  21  10        3.86       31.31     87.11 o 
  -5  21  10      116.56      102.00    108.82 o 
  -4  21  10       18.03      -11.27     86.13 o 
  -3  21  10      170.84      154.74    111.32 o 
  -2  21  10       33.30      -78.20     80.01 o 
  -1  21  10        1.33      -50.37     61.80 o 
   0  21  10      112.72       93.74     67.83 o 
   1  21  10        1.23      -55.02     55.02 o 
   2  21  10        0.28      -83.63     83.63 o 
   3  21  10       52.40      288.74    108.82 o 
   4  21  10        0.02       59.28     75.28 o 
  -5  22  10        0.09       -7.10     97.40 o 
  -4  22  10      660.57      586.35    117.74 o 
  -3  22  10       15.72      -52.88     94.48 o 
  -2  22  10        1.64       36.04     78.62 o 
  -1  22  10       43.83       69.53     66.01 o 
   0  22  10       36.18       -0.03     62.87 o 
   1  22  10        0.89       18.04     64.50 o 
   2  22  10       84.13      114.10    100.33 o 
   3  22  10        8.61       17.39    106.87 o 
  -4  23  10       39.52       34.09    102.69 o 
  -3  23  10       24.92      -97.27     97.27 o 
  -2  23  10       17.09       40.07     90.03 o 
  -1  23  10       20.70      -41.79     58.85 o 
   0  23  10       15.43      -30.24     69.99 o 
   1  23  10        1.06       13.60     64.81 o 
   2  23  10       56.36       20.46    110.62 o 
  -2  24  10       28.52       56.36    109.79 o 
  -1  24  10       26.92      144.45     76.27 o 
   0  24  10       11.77       56.80     64.12 o 
   1  24  10       45.22       -1.33     73.82 o 
  -9   0  11      272.43      355.00     85.72 o 
  -7   0  11      319.28      321.61     51.63 o 
  -5   0  11      374.19      426.98     50.24 o 
  -3   0  11     3451.85     3514.65    149.28 o 
  -1   0  11     8865.23     8927.88    209.05 o 
   1   0  11     4283.38     4308.47    106.84 o 
   3   0  11       26.29       72.50     38.68 o 
   5   0  11      120.92      131.64     42.58 o 
   7   0  11        2.05       17.53     83.91 o 
   9   0  11       10.32      -89.06     89.06 o 
 -10   1  11      631.77      803.81    106.89 o 
  -9   1  11       22.08       47.69     72.15 o 
  -8   1  11      516.99      551.75     69.66 o 
  -7   1  11      639.28      623.93     42.37 o 
  -6   1  11       19.92      -33.05     33.05 o 
  -5   1  11      964.50      951.15     42.39 o 
  -4   1  11      202.08      228.81     41.47 o 
  -3   1  11     1169.32     1065.30     42.57 o 
  -2   1  11     3504.48     3473.91    106.29 o 
  -1   1  11       60.26       55.77     22.21 o 
   0   1  11     3932.45     3979.42     73.78 o 
   1   1  11      502.60      511.85     24.44 o 
   2   1  11     5788.64     6095.96    239.58 o 
   3   1  11      237.99      217.79     32.94 o 
   4   1  11      595.02      607.52     40.62 o 
   5   1  11       38.58       21.88     39.24 o 
   6   1  11      109.24       99.44     44.60 o 
   7   1  11       93.99      131.73     60.42 o 
   8   1  11        6.21      -13.62     62.23 o 
   9   1  11        2.37       39.47     70.25 o 
 -10   2  11       82.56      198.99     98.66 o 
  -9   2  11      449.99      514.78     91.02 o 
  -8   2  11      140.34      220.70     78.21 o 
  -7   2  11      125.96       97.13     49.82 o 
  -6   2  11       31.71        2.92     43.28 o 
  -5   2  11       71.59      -17.39     41.47 o 
  -4   2  11        4.52       41.19     39.66 o 
  -3   2  11     1436.37     1457.20     62.24 o 
  -2   2  11     2210.23     2161.42     71.74 o 
  -1   2  11      420.47      426.25     58.32 o 
   0   2  11        5.46       17.57     30.22 o 
   1   2  11     4910.09     4796.33    210.83 o 
   2   2  11      292.08      320.50     46.48 o 
   3   2  11     1407.88     1439.14     68.36 o 
   4   2  11      214.22      227.39     49.12 o 
   5   2  11       29.06       54.69     43.28 o 
   6   2  11     1364.67     1315.74     72.39 o 
   7   2  11      231.62      181.88    100.06 o 
   8   2  11      192.77      185.64    109.79 o 
   9   2  11       34.68       31.87     84.88 o 
 -10   3  11        6.08      -82.24     82.24 o 
  -9   3  11       21.59       94.90     76.67 o 
  -8   3  11      182.85      312.96     77.23 o 
  -7   3  11      443.60      484.73     54.14 o 
  -6   3  11       31.49       54.83     43.14 o 
  -5   3  11       60.65       32.98     41.05 o 
  -4   3  11     1252.80     1331.15     72.12 o 
  -3   3  11      159.03      192.73     40.91 o 
  -2   3  11     3903.87     3924.35    145.41 o 
  -1   3  11       25.56       27.16     26.64 o 
   0   3  11     2197.84     2122.68    167.44 o 
   1   3  11      623.17      664.99     47.60 o 
   2   3  11     5272.78     5034.40    163.48 o 
   3   3  11     1644.53     1657.07     68.93 o 
   4   3  11      206.36      133.73     46.34 o 
   5   3  11      204.24      183.27     48.01 o 
   6   3  11       95.89      135.95     44.53 o 
   7   3  11      999.12     1227.42    119.85 o 
   8   3  11      105.30       98.66     97.96 o 
   9   3  11       41.77       46.89     74.72 o 
 -10   4  11        1.27        0.28     85.16 o 
  -9   4  11        1.11      -47.73     79.18 o 
  -8   4  11      515.95      288.92    109.81 o 
  -7   4  11       82.55       64.29     44.25 o 
  -6   4  11     1041.63     1055.31     63.76 o 
  -5   4  11       58.46       48.42     41.33 o 
  -4   4  11     1726.09     1642.94     71.16 o 
  -3   4  11        2.67       27.83     39.52 o 
  -2   4  11     1179.28     1198.76     59.59 o 
  -1   4  11       91.68      104.51     27.75 o 
   0   4  11      243.89      231.29     30.41 o 
   1   4  11      462.09      454.61     36.54 o 
   2   4  11     1261.71     1204.75     65.02 o 
   3   4  11        7.82        3.06     42.16 o 
   4   4  11       46.43       33.95     44.81 o 
   5   4  11      468.45      419.75     54.56 o 
   6   4  11      855.36      877.88     65.84 o 
   7   4  11      298.79      247.71    114.95 o 
   8   4  11      261.67      362.09    116.06 o 
   9   4  11       41.56      -59.97    109.37 o 
 -10   5  11       51.30       86.27    100.33 o 
  -9   5  11       91.63      118.28     77.09 o 
  -8   5  11      250.83       81.55     82.52 o 
  -7   5  11     3566.20     3491.00    152.98 o 
  -6   5  11      213.10      298.64     50.79 o 
  -5   5  11      350.41      299.07     50.94 o 
  -4   5  11       88.44       88.08     40.91 o 
  -3   5  11     3165.17     3060.74    131.83 o 
  -2   5  11       18.44       24.07     37.15 o 
  -1   5  11      349.26      344.92     32.77 o 
   0   5  11      504.44      512.54     35.67 o 
   1   5  11     1383.90     1454.67     45.81 o 
   2   5  11      133.58      192.45     46.76 o 
   3   5  11      101.19      114.11     40.91 o 
   4   5  11      224.55      264.13     57.89 o 
   5   5  11      310.68      385.21     49.96 o 
   6   5  11       12.70       32.70     84.46 o 
   7   5  11     2007.85     2185.94    154.70 o 
   8   5  11       80.16       44.81     81.82 o 
   9   5  11       21.50      -39.24     82.38 o 
 -10   6  11       47.08       92.53     78.48 o 
  -9   6  11       68.14       65.82     86.13 o 
  -8   6  11      222.30      208.74     97.13 o 
  -7   6  11       69.33      163.92     46.20 o 
  -6   6  11     1601.17     1761.44     76.30 o 
  -5   6  11      442.57      427.26     52.61 o 
  -4   6  11     1554.35     1616.46     68.23 o 
  -3   6  11      312.57      312.15     44.53 o 
  -2   6  11      759.41      700.72     53.59 o 
  -1   6  11      237.50      224.41     32.52 o 
   0   6  11     1134.08     1053.84     52.84 o 
   1   6  11       66.23      102.57     29.56 o 
   2   6  11      150.96      134.43     44.81 o 
   3   6  11       55.39      147.08     41.88 o 
   4   6  11      221.57      209.99     45.92 o 
   5   6  11      225.85      209.16     43.00 o 
   6   6  11     1209.10     1379.54    119.58 o 
   7   6  11      117.80      104.92     80.43 o 
   8   6  11      292.61      128.86     88.37 o 
   9   6  11        0.27        2.23     96.71 o 
 -10   7  11       21.99       -3.20     88.92 o 
  -9   7  11      240.90      267.60     90.17 o 
  -8   7  11       22.98       39.52     82.10 o 
  -7   7  11     3438.02     3309.49    144.75 o 
  -6   7  11        2.55      -32.00     43.97 o 
  -5   7  11     2283.00     2344.01     82.17 o 
  -4   7  11      129.46      110.21     44.81 o 
  -3   7  11      871.21      828.81     57.91 o 
  -2   7  11      877.94      918.61     56.52 o 
  -1   7  11     1254.72     1247.46     44.09 o 
   0   7  11      509.58      499.96     38.64 o 
   1   7  11      643.88      646.31     61.03 o 
   2   7  11     1181.26     1303.80     64.04 o 
   3   7  11       58.06       12.38     50.93 o 
   4   7  11      664.31      736.98     60.13 o 
   5   7  11      481.72      561.15     59.15 o 
   6   7  11       16.78       17.95     78.48 o 
   7   7  11      275.91      443.92    102.70 o 
   8   7  11       29.06       81.26     78.34 o 
   9   7  11       78.68      -27.00    110.21 o 
 -10   8  11       40.71      279.41    118.14 o 
  -9   8  11       11.29      -20.45     97.82 o 
  -8   8  11      642.66      681.55    104.38 o 
  -7   8  11        0.86        8.77     71.10 o 
  -6   8  11     1144.28     1255.79     66.26 o 
  -5   8  11      466.44      485.16     55.39 o 
  -4   8  11       14.98       10.85     41.05 o 
  -3   8  11     1192.94     1259.94     65.16 o 
  -2   8  11       72.41       61.92     46.76 o 
  -1   8  11     2399.47     2458.89     74.53 o 
   0   8  11       31.67       16.33     26.71 o 
   1   8  11      294.10      330.73     54.07 o 
   2   8  11      126.71       76.54     44.53 o 
   3   8  11      958.50      978.59     64.73 o 
   4   8  11      197.82      158.92     45.92 o 
   5   8  11        2.75       27.13     40.21 o 
   6   8  11      972.06      911.58     94.23 o 
   7   8  11       11.77       87.66     77.92 o 
   8   8  11       28.29       -7.37     90.45 o 
 -10   9  11       33.24      -58.30     88.92 o 
  -9   9  11        0.37      148.19     79.18 o 
  -8   9  11      141.83      264.53    100.05 o 
  -7   9  11      516.00      601.51    103.41 o 
  -6   9  11        0.92      -35.20     39.10 o 
  -5   9  11      489.98      517.17     57.34 o 
  -4   9  11       14.37       28.11     39.24 o 
  -3   9  11      314.48      403.44     54.97 o 
  -2   9  11       14.50       16.42     46.61 o 
  -1   9  11      204.37      188.41     31.98 o 
   0   9  11     1331.57     1354.83     46.76 o 
   1   9  11      187.66      230.39     34.00 o 
   2   9  11      504.10      443.00     54.70 o 
   3   9  11       80.17       55.38     45.09 o 
   4   9  11      310.58      268.87     52.60 o 
   5   9  11      407.61      386.75     56.78 o 
   6   9  11      124.83      204.14     98.66 o 
   7   9  11      536.96      585.50    103.27 o 
   8   9  11      105.23      288.46     86.14 o 
  -9  10  11      274.51      156.69    108.68 o 
  -8  10  11        0.25        4.87     69.57 o 
  -7  10  11       78.39        0.00     85.44 o 
  -6  10  11       73.76       43.69     43.28 o 
  -5  10  11       15.24       -0.28     43.83 o 
  -4  10  11      519.69      445.09     57.62 o 
  -3  10  11       29.67       22.26     41.05 o 
  -2  10  11        1.64       82.79     65.40 o 
  -1  10  11     2284.89     2391.55     57.91 o 
   0  10  11      178.88       86.21     51.00 o 
   1  10  11     2840.91     3130.04    171.22 o 
   2  10  11        7.80      -10.44     43.69 o 
   3  10  11      385.96      376.31     51.77 o 
   4  10  11      118.52      127.47     47.59 o 
   5  10  11      237.00      146.81     81.83 o 
   6  10  11       92.00       11.83     97.55 o 
   7  10  11       77.77      114.80     82.93 o 
   8  10  11       13.32      -56.49     85.02 o 
  -9  11  11       30.90       33.40     83.63 o 
  -8  11  11      215.04      241.02     84.61 o 
  -7  11  11       15.57       70.69     67.21 o 
  -6  11  11        6.17      -75.98     75.98 o 
  -5  11  11        6.17      -42.30     42.30 o 
  -4  11  11        1.70        2.09     40.21 o 
  -3  11  11      154.55      133.87     45.37 o 
  -2  11  11      638.31      713.32     57.20 o 
  -1  11  11      490.10      553.34     77.94 o 
   0  11  11      613.25      637.69     39.61 o 
   1  11  11        5.93       -7.88     33.46 o 
   2  11  11      282.88      338.45     50.24 o 
   3  11  11      129.36      166.01     46.06 o 
   4  11  11      192.91      149.46     56.78 o 
   5  11  11      292.01      350.41     91.99 o 
   6  11  11       92.29      165.31     84.19 o 
   7  11  11       10.27       91.98    100.88 o 
   8  11  11      160.98      164.76     93.37 o 
  -9  12  11      177.20       95.88    121.76 o 
  -8  12  11      210.90      276.23    109.24 o 
  -7  12  11       78.51      134.98     90.87 o 
  -6  12  11      243.70      148.90     92.68 o 
  -5  12  11        6.43      -46.61     46.61 o 
  -4  12  11      872.13      765.98     75.72 o 
  -3  12  11        6.66       57.75     41.88 o 
  -2  12  11       27.77       32.28     45.08 o 
  -1  12  11      318.48      302.61     35.90 o 
   0  12  11      169.14      125.37     33.50 o 
   1  12  11      691.20      773.84     44.74 o 
   2  12  11      102.22       87.81     44.95 o 
   3  12  11      515.44      395.53     55.11 o 
   4  12  11        5.00      -21.43     63.73 o 
   5  12  11      170.85      237.12     86.28 o 
   6  12  11        7.19      -78.62     80.01 o 
   7  12  11       40.38       -7.24    101.44 o 
   8  12  11       24.80      -12.66    101.72 o 
  -9  13  11       51.53       46.62    100.47 o 
  -8  13  11      140.18      100.75    109.24 o 
  -7  13  11       77.67       16.98     96.85 o 
  -6  13  11       79.42      114.10     91.98 o 
  -5  13  11     1346.01     1306.53    110.54 o 
  -4  13  11        1.01       80.57     45.36 o 
  -3  13  11      233.26      216.26     47.31 o 
  -2  13  11      208.78      247.98     47.31 o 
  -1  13  11      236.58      251.80     34.81 o 
   0  13  11     1544.93     1493.53     51.69 o 
   1  13  11       80.22      179.26     43.49 o 
   2  13  11      132.36       55.66     48.29 o 
   3  13  11      117.50       46.76     41.47 o 
   4  13  11       25.25      -41.19     72.36 o 
   5  13  11       42.12       -8.21    107.56 o 
   6  13  11       14.39       -8.07     83.21 o 
   7  13  11       91.34      -75.28    105.48 o 
  -8  14  11      160.74      109.65    110.63 o 
  -7  14  11        0.69      144.16    100.88 o 
  -6  14  11      563.84      633.10    109.39 o 
  -5  14  11        2.95      199.68     89.19 o 
  -4  14  11     1184.74     1172.82     70.44 o 
  -3  14  11        2.80        8.77     58.02 o 
  -2  14  11      828.30      851.99     72.94 o 
  -1  14  11     1472.57     1481.92     55.21 o 
   0  14  11      249.93      203.27     34.24 o 
   1  14  11      718.37      726.95     43.99 o 
   2  14  11      266.39      180.77     49.96 o 
   3  14  11       12.85      -92.67     92.67 o 
   4  14  11       86.04      111.32     70.83 o 
   5  14  11       85.45       77.37     82.80 o 
   6  14  11       62.68       26.16     80.01 o 
   7  14  11        8.77       86.27     96.71 o 
  -8  15  11       13.27      -46.89     81.96 o 
  -7  15  11      588.76      780.35    114.96 o 
  -6  15  11        0.63       26.44     73.89 o 
  -5  15  11      657.14      725.40     96.59 o 
  -4  15  11        8.34      143.60     86.69 o 
  -3  15  11      773.82      775.83     63.33 o 
  -2  15  11      168.17      163.93     49.12 o 
  -1  15  11      844.47      796.65     43.99 o 
   0  15  11      991.72      876.94     44.09 o 
   1  15  11      395.23      332.52     83.36 o 
   2  15  11      102.85       20.59     70.69 o 
   3  15  11       26.23      -49.68     91.84 o 
   4  15  11        0.30      -48.15     81.40 o 
   5  15  11      106.33      148.06     79.32 o 
   6  15  11       41.34      -83.91     83.91 o 
   7  15  11      131.44       64.29     92.40 o 
  -8  16  11      430.02      467.18    117.60 o 
  -7  16  11        3.01       13.22     79.18 o 
  -6  16  11      248.83      315.33    108.40 o 
  -5  16  11        3.04      135.81     74.44 o 
  -4  16  11      958.52      981.73    120.96 o 
  -3  16  11       11.27        2.64     77.65 o 
  -2  16  11      275.76      377.96    104.37 o 
  -1  16  11      220.72      201.11     37.55 o 
   0  16  11      214.90      156.41     33.46 o 
   1  16  11       96.10      111.02     59.91 o 
   2  16  11      259.25      346.09    104.79 o 
   3  16  11        0.93      144.02     93.93 o 
   4  16  11      315.00      323.14     97.83 o 
   5  16  11        3.74       45.50     92.26 o 
   6  16  11       61.90      138.87     96.71 o 
  -7  17  11       81.53       60.53    100.75 o 
  -6  17  11       14.68       -6.68     87.11 o 
  -5  17  11      476.00      568.09     98.81 o 
  -4  17  11        0.51      -39.38     82.24 o 
  -3  17  11      242.72      270.25     73.20 o 
  -2  17  11      204.75       83.63     96.30 o 
  -1  17  11      519.16      522.13    113.36 o 
   0  17  11      134.94      155.78     55.69 o 
   1  17  11       91.17      182.88     63.30 o 
   2  17  11      136.12      202.33     92.68 o 
   3  17  11      239.46      215.70     99.64 o 
   4  17  11        0.56        3.20     85.99 o 
   5  17  11      109.88       39.24    112.44 o 
   6  17  11       21.67      -42.44    102.69 o 
  -7  18  11       31.80       69.02    104.22 o 
  -6  18  11      223.50      321.04    117.87 o 
  -5  18  11        1.64      -27.69     82.79 o 
  -4  18  11      504.24      464.97    108.97 o 
  -3  18  11       42.75      209.70    100.47 o 
  -2  18  11      155.98      -54.55     76.26 o 
  -1  18  11      284.75      432.72     69.87 o 
   0  18  11       99.45      -32.71     59.96 o 
   1  18  11      259.26      231.60     86.91 o 
   2  18  11       56.57       96.01     87.80 o 
   3  18  11       48.44      -19.06     95.74 o 
   4  18  11       16.55       82.24     97.13 o 
   5  18  11        0.72       22.68     78.06 o 
  -6  19  11        1.77      -92.95     99.21 o 
  -5  19  11        5.95       19.76    105.34 o 
  -4  19  11      128.76      183.54     86.55 o 
  -3  19  11       73.94      106.45     91.01 o 
  -2  19  11      216.26      206.65    107.15 o 
  -1  19  11        4.99      -57.89     57.89 o 
   0  19  11      640.52      605.71     78.17 o 
   1  19  11        0.01       24.74     60.90 o 
   2  19  11       31.47      132.05     84.88 o 
   3  19  11       13.74       75.28     82.79 o 
   4  19  11       58.36       64.71     89.06 o 
   5  19  11        0.87       53.15    101.02 o 
  -6  20  11       13.37      104.78     84.19 o 
  -5  20  11        0.24       41.74     86.13 o 
  -4  20  11      128.70       38.27    117.17 o 
  -3  20  11       56.79       91.56     84.74 o 
  -2  20  11       27.64       73.89     75.84 o 
  -1  20  11      695.90      618.73    127.98 o 
   0  20  11       56.91       63.11     72.78 o 
   1  20  11      171.05      184.48     67.36 o 
   2  20  11        2.57       69.57     82.10 o 
   3  20  11      109.62      -38.55     91.84 o 
   4  20  11        0.16       18.09     93.79 o 
  -5  21  11       46.66       34.65     95.46 o 
  -4  21  11       48.53       64.01     94.48 o 
  -3  21  11       81.45      103.81    113.55 o 
  -2  21  11      117.65      209.29     85.72 o 
  -1  21  11       37.51       62.94     71.31 o 
   0  21  11      187.96      165.70     76.33 o 
   1  21  11        2.40      103.70     59.53 o 
   2  21  11       91.73      164.90     97.41 o 
   3  21  11        2.70      -78.48     79.59 o 
   4  21  11       89.89      145.14     95.32 o 
  -4  22  11       29.50      -41.61     80.71 o 
  -3  22  11        4.14      -42.16     94.62 o 
  -2  22  11       23.48      115.91    111.18 o 
  -1  22  11       93.38      166.05     70.99 o 
   0  22  11        0.86      -31.31     56.16 o 
   1  22  11      236.36      251.60    126.08 o 
   2  22  11        1.71      100.33     96.71 o 
   3  22  11       51.06       37.15     98.66 o 
  -3  23  11       56.92      -56.63    111.88 o 
  -2  23  11       13.62       18.23    114.24 o 
  -1  23  11       20.50      105.77     81.12 o 
   0  23  11      188.50      279.74    104.23 o 
   1  23  11       16.99        5.18     66.96 o 
 -10   0  12      461.62      448.95    106.32 o 
  -8   0  12      956.44      998.29    114.42 o 
  -6   0  12      359.24      359.61     52.33 o 
  -4   0  12     2105.36     2090.52     76.32 o 
  -2   0  12      216.71      191.49     43.84 o 
   0   0  12      270.49      241.81     38.16 o 
   2   0  12        4.33       18.23     40.63 o 
   4   0  12      210.59      151.41     44.25 o 
   6   0  12      931.13     1113.41    101.75 o 
   8   0  12      188.68      140.97     87.95 o 
 -10   1  12       91.10      208.90    109.72 o 
  -9   1  12      560.19      716.69    196.30 o 
  -8   1  12       10.80      -12.17     86.34 o 
  -7   1  12     1781.14     1726.86     54.28 o 
  -6   1  12       28.96       58.23     29.27 o 
  -5   1  12       18.78       78.83     29.84 o 
  -4   1  12       97.42       62.88     30.45 o 
  -3   1  12     3126.03     3300.63    104.72 o 
  -2   1  12      986.38      990.51     41.63 o 
  -1   1  12      436.87      407.02     34.63 o 
   0   1  12     1097.14     1052.01     30.05 o 
   1   1  12        7.33       24.33     20.67 o 
   2   1  12      836.09      902.70     41.76 o 
   3   1  12     1903.53     1978.89     59.95 o 
   4   1  12      403.30      421.15     36.46 o 
   5   1  12      685.55      714.28     40.40 o 
   6   1  12       28.18        9.73     51.97 o 
   7   1  12      823.54      711.60     73.60 o 
   8   1  12        3.40      -54.77     65.02 o 
   9   1  12       19.91      102.09     68.55 o 
 -10   2  12       90.78      112.57     92.40 o 
  -9   2  12      111.38      121.20    101.72 o 
  -8   2  12      134.52       59.98     98.24 o 
  -7   2  12      127.66       91.70     45.64 o 
  -6   2  12      837.18      872.32     61.66 o 
  -5   2  12     1129.93     1011.24     64.32 o 
  -4   2  12      447.30      422.67     51.22 o 
  -3   2  12      760.26      725.35     55.26 o 
  -2   2  12      457.63      414.19     47.18 o 
  -1   2  12     2221.71     2133.71     54.10 o 
   0   2  12      215.61      215.76     30.84 o 
   1   2  12     1736.03     1741.71     51.55 o 
   2   2  12      171.85       64.43     46.34 o 
   3   2  12       21.64       39.38     42.30 o 
   4   2  12     1710.68     1748.88     74.91 o 
   5   2  12        0.22       49.95     43.83 o 
   6   2  12      284.46      472.73     89.20 o 
   7   2  12      170.31      245.19     88.78 o 
   8   2  12       97.73       60.39    114.38 o 
   9   2  12        0.62       31.59     98.93 o 
 -10   3  12       26.83       32.28     87.52 o 
  -9   3  12      266.83      375.18    112.86 o 
  -8   3  12      773.64      417.41    106.48 o 
  -7   3  12      738.01      865.03     60.82 o 
  -6   3  12      363.37      403.45     55.25 o 
  -5   3  12       96.14      116.75     43.83 o 
  -4   3  12      254.39      275.68     49.12 o 
  -3   3  12     1569.17     1588.10     69.07 o 
  -2   3  12     1331.39     1181.12     61.26 o 
  -1   3  12        1.33       13.07     32.25 o 
   0   3  12     2097.94     2080.00     53.18 o 
   1   3  12      381.13      336.30     36.24 o 
   2   3  12     3946.17     3973.13    151.79 o 
   3   3  12       43.51       22.96     43.42 o 
   4   3  12       32.29      -13.64     40.35 o 
   5   3  12      337.24      350.14     48.57 o 
   6   3  12       89.26       72.36     76.81 o 
   7   3  12       41.43      139.99     84.74 o 
   8   3  12       57.33       71.80     95.18 o 
   9   3  12        0.93       62.90     81.54 o 
 -10   4  12       17.76      -68.18     68.18 o 
  -9   4  12       32.90        4.59     85.44 o 
  -8   4  12      395.50      275.27     98.25 o 
  -7   4  12      151.32      167.54     79.32 o 
  -6   4  12      579.59      529.16     57.20 o 
  -5   4  12      840.35      896.97     61.11 o 
  -4   4  12      964.63     1049.33     60.97 o 
  -3   4  12     1218.93     1247.16     62.51 o 
  -2   4  12      202.22      159.48     43.56 o 
  -1   4  12     1827.19     1804.15     65.80 o 
   0   4  12       25.89       35.51     35.41 o 
   1   4  12      623.87      560.07     38.57 o 
   2   4  12      194.44      118.29     43.97 o 
   3   4  12      966.86      886.45     62.36 o 
   4   4  12      494.07      520.24     54.42 o 
   5   4  12      128.86      164.34     45.50 o 
   6   4  12       44.42       23.66     71.11 o 
   7   4  12      380.80      256.48    111.61 o 
   8   4  12       71.22       48.70     93.79 o 
 -10   5  12       89.21      102.14     93.79 o 
  -9   5  12      106.26      145.83     89.20 o 
  -8   5  12      411.84      384.24    109.52 o 
  -7   5  12       49.99      108.95     66.65 o 
  -6   5  12      187.22      194.40     50.65 o 
  -5   5  12       41.27       72.64     41.05 o 
  -4   5  12        8.24      -13.50     40.63 o 
  -3   5  12      135.91      156.27     44.53 o 
  -2   5  12     2204.77     2176.63     85.10 o 
  -1   5  12      766.58      864.26     53.45 o 
   0   5  12      843.72      810.87     39.16 o 
   1   5  12        0.02       21.25     30.19 o 
   2   5  12      616.78      531.96     52.75 o 
   3   5  12      323.83      302.83     48.71 o 
   4   5  12       29.43      -21.43     39.80 o 
   5   5  12       58.80       47.03     42.72 o 
   6   5  12       86.61       28.53    100.05 o 
   7   5  12       45.31      -16.70     82.38 o 
   8   5  12      161.87       92.12     93.51 o 
 -10   6  12        1.48      -89.47     89.47 o 
  -9   6  12       54.67       23.79     92.26 o 
  -8   6  12        0.36      148.75     93.23 o 
  -7   6  12      103.92      185.49     85.02 o 
  -6   6  12      134.47      134.56     43.83 o 
  -5   6  12        1.02       58.86     49.12 o 
  -4   6  12      464.72      471.25     59.43 o 
  -3   6  12     1370.26     1350.39     68.22 o 
  -2   6  12      811.78      812.22     57.07 o 
  -1   6  12     1046.73      997.66     43.10 o 
   0   6  12      644.21      573.18     37.84 o 
   1   6  12      663.43      662.87     40.16 o 
   2   6  12       20.91        2.92     41.05 o 
   3   6  12        4.33       48.15     39.80 o 
   4   6  12        2.38      -17.53     42.86 o 
   5   6  12      106.93       85.86     47.17 o 
   6   6  12      114.80       30.75     72.64 o 
   7   6  12      171.19      204.28     93.23 o 
   8   6  12      133.34      219.58     96.43 o 
 -10   7  12       45.91      151.40     89.75 o 
  -9   7  12       93.69       75.84     78.48 o 
  -8   7  12       90.14      -26.30     99.08 o 
  -7   7  12      466.89      435.05    100.34 o 
  -6   7  12      210.26      179.51     46.62 o 
  -5   7  12      292.60      349.02     51.35 o 
  -4   7  12      815.72      876.78     60.83 o 
  -3   7  12        1.26      -26.99     43.00 o 
  -2   7  12      327.09      222.67     53.72 o 
  -1   7  12      161.83      143.35     59.35 o 
   0   7  12      897.44      893.38     81.50 o 
   1   7  12      154.69      207.77     34.79 o 
   2   7  12     1212.27     1177.92     66.82 o 
   3   7  12      111.52      123.15     44.53 o 
   4   7  12      393.19      325.24     48.29 o 
   5   7  12        7.38      -50.23     90.72 o 
   6   7  12       13.66        7.24     95.87 o 
   7   7  12      151.29      277.61     87.11 o 
   8   7  12       32.21        4.73     92.12 o 
 -10   8  12      211.83      202.75    105.62 o 
  -9   8  12      113.00       58.72    104.64 o 
  -8   8  12      359.11      355.01    108.41 o 
  -7   8  12       29.18       87.11     71.52 o 
  -6   8  12     1772.71     1760.51     77.69 o 
  -5   8  12       90.54       83.49     42.44 o 
  -4   8  12       42.30       76.39     37.71 o 
  -3   8  12        3.04       20.32     39.66 o 
  -2   8  12      650.74      602.68     56.51 o 
  -1   8  12     1141.69     1118.72     47.38 o 
   0   8  12      108.07      100.82     31.12 o 
   1   8  12      103.44      106.05     43.07 o 
   2   8  12      567.94      551.99     55.95 o 
   3   8  12      147.57      274.69     58.72 o 
   4   8  12       57.18        4.59     42.16 o 
   5   8  12      166.29      111.74     82.80 o 
   6   8  12      234.44      358.06     88.51 o 
   7   8  12        4.87       75.14     69.85 o 
   8   8  12      126.10       32.70    116.19 o 
  -9   9  12      317.73      270.53     85.17 o 
  -8   9  12      131.37      -24.07     97.27 o 
  -7   9  12     1151.38     1116.26    108.16 o 
  -6   9  12       23.31      -80.29     80.29 o 
  -5   9  12      698.25      774.98     64.58 o 
  -4   9  12      116.17      107.43     44.67 o 
  -3   9  12     1151.16     1079.59     63.06 o 
  -2   9  12       32.77       11.55     43.00 o 
  -1   9  12        1.12      -33.24     33.24 o 
   0   9  12     1265.05     1263.80     47.94 o 
   1   9  12      282.81      308.04     85.03 o 
   2   9  12        6.03      -42.16     42.16 o 
   3   9  12      847.08      849.49     62.22 o 
   4   9  12      155.30       90.03     43.70 o 
   5   9  12      424.65      444.64     87.82 o 
   6   9  12        8.94      -35.90     88.78 o 
   7   9  12      121.57       21.57     81.82 o 
   8   9  12        0.75       48.84     85.85 o 
  -9  10  12       10.21       80.71    105.06 o 
  -8  10  12      534.10      410.97    113.01 o 
  -7  10  12      121.88      132.20     86.41 o 
  -6  10  12     1403.90     1535.00    123.35 o 
  -5  10  12       41.88      -18.23     44.53 o 
  -4  10  12      656.49      597.37     58.04 o 
  -3  10  12       42.86       49.12     42.16 o 
  -2  10  12       72.80       31.87     48.15 o 
  -1  10  12       73.84       69.02     40.91 o 
   0  10  12       39.37       -8.07     29.25 o 
   1  10  12       27.26      -38.45     38.45 o 
   2  10  12      105.98      104.37     41.89 o 
   3  10  12      240.66      141.80     48.15 o 
   4  10  12     1178.56     1177.41     69.46 o 
   5  10  12       58.10      -26.16     93.51 o 
   6  10  12      662.66      498.95    115.52 o 
   7  10  12       33.42       48.84     84.74 o 
   8  10  12      114.45      201.49     97.96 o 
  -9  11  12      138.38      219.72     97.69 o 
  -8  11  12       76.87      103.81    103.11 o 
  -7  11  12      445.39      437.55     98.11 o 
  -6  11  12       68.75       20.46     69.71 o 
  -5  11  12     1495.09     1591.73     77.83 o 
  -4  11  12       55.69        5.84     40.91 o 
  -3  11  12      738.62      732.54     60.69 o 
  -2  11  12      149.25      176.17     46.48 o 
  -1  11  12      119.07       87.77     35.69 o 
   0  11  12      340.20      293.04     34.26 o 
   1  11  12       94.26       73.24     34.65 o 
   2  11  12        1.84       54.41     63.45 o 
   3  11  12       37.37       39.24     43.55 o 
   4  11  12       32.22      232.24     69.44 o 
   5  11  12      617.69      589.41    115.66 o 
   6  11  12       57.85       25.74     95.87 o 
   7  11  12      169.15      371.82    110.91 o 
  -9  12  12        4.13       46.89     81.40 o 
  -8  12  12       78.73       96.71     89.34 o 
  -7  12  12        0.06      -70.97     70.97 o 
  -6  12  12      789.94      784.31    112.88 o 
  -5  12  12      395.47      474.14     84.47 o 
  -4  12  12     1166.37     1106.56     66.54 o 
  -3  12  12      203.66      101.73     46.06 o 
  -2  12  12      130.04       85.86     47.59 o 
  -1  12  12       28.61       73.19     34.17 o 
   0  12  12      153.00      150.95     65.33 o 
   1  12  12      189.42      184.35     36.38 o 
   2  12  12      397.29      446.04     54.83 o 
   3  12  12      225.43      159.62     44.39 o 
   4  12  12      245.70      377.12     99.08 o 
   5  12  12       99.43      161.83     80.57 o 
   6  12  12      224.32      349.01     92.40 o 
   7  12  12        3.84       67.35     86.83 o 
  -8  13  12        2.57      318.09    102.83 o 
  -7  13  12      222.17      202.61     89.06 o 
  -6  13  12        3.04        7.93     93.23 o 
  -5  13  12     1302.37     1367.60    129.74 o 
  -4  13  12      373.65      311.04     84.20 o 
  -3  13  12      264.35      306.43     50.79 o 
  -2  13  12      395.72      395.52     50.52 o 
  -1  13  12       62.95       81.33     46.41 o 
   0  13  12       18.69        4.42     32.91 o 
   1  13  12      159.94      105.76     36.16 o 
   2  13  12     1196.37     1156.26     72.95 o 
   3  13  12       59.34       -7.79     95.60 o 
   4  13  12        7.03      -27.69     73.75 o 
   5  13  12      376.64      523.12    105.49 o 
   6  13  12       20.60        0.14    101.44 o 
   7  13  12      168.48       41.05    128.86 o 
  -8  14  12      111.96      116.89    101.86 o 
  -7  14  12        2.09      -77.64     77.64 o 
  -6  14  12      142.54       -0.83     98.66 o 
  -5  14  12       43.75       21.01     88.64 o 
  -4  14  12      900.96      789.91    106.76 o 
  -3  14  12      560.50      587.32    106.19 o 
  -2  14  12       23.27        1.25     45.92 o 
  -1  14  12     1165.55     1070.46     48.48 o 
   0  14  12       58.09       52.83     43.69 o 
   1  14  12      274.76      287.40     35.77 o 
   2  14  12      151.64      191.62     89.62 o 
   3  14  12     1305.00     1363.28    125.99 o 
   4  14  12       13.76        0.70     74.58 o 
   5  14  12      320.94      438.22     87.95 o 
   6  14  12       58.56       64.29    102.69 o 
   7  14  12        0.36      -11.13     86.97 o 
  -8  15  12        2.12       32.28    106.59 o 
  -7  15  12        7.38        5.57     95.60 o 
  -6  15  12       10.38       86.83     75.70 o 
  -5  15  12      230.85      118.42    104.93 o 
  -4  15  12      417.43      305.20    103.54 o 
  -3  15  12       26.78      -61.09     64.43 o 
  -2  15  12     1088.22     1246.97    112.75 o 
  -1  15  12        0.96        5.07     51.87 o 
   0  15  12      292.90      266.69     73.84 o 
   1  15  12       15.52      100.08     57.57 o 
   2  15  12     1079.91     1240.96    108.02 o 
   3  15  12       78.28      204.83     82.24 o 
   4  15  12      150.47       71.25     79.87 o 
   5  15  12       21.08       56.63     92.81 o 
   6  15  12        0.09        2.78     82.24 o 
  -7  16  12       20.46      -30.61     99.63 o 
  -6  16  12       14.22      -38.82     93.65 o 
  -5  16  12       21.15      -36.46     92.67 o 
  -4  16  12       67.10      -79.04     79.04 o 
  -3  16  12      464.15      416.12    109.67 o 
  -2  16  12       23.84       15.17     84.74 o 
  -1  16  12     1358.73     1457.74     82.61 o 
   0  16  12       27.79        4.82     55.89 o 
   1  16  12     1202.91     1251.39    162.38 o 
   2  16  12      600.57      560.60     94.50 o 
   3  16  12      851.91      888.29    106.34 o 
   4  16  12        0.26      125.79     80.71 o 
   5  16  12        2.97      -52.04     97.13 o 
   6  16  12        1.36      -87.80     87.80 o 
  -7  17  12       25.98      -31.87    101.72 o 
  -6  17  12       38.39       81.82     89.20 o 
  -5  17  12      263.46      253.13     96.44 o 
  -4  17  12      116.08       87.11    110.07 o 
  -3  17  12      122.24      187.02     90.73 o 
  -2  17  12      352.08      458.69     91.01 o 
  -1  17  12      239.07      267.07     59.09 o 
   0  17  12      895.29      878.11    117.34 o 
   1  17  12       11.37       41.03     54.50 o 
   2  17  12      272.50      161.98    108.41 o 
   3  17  12       86.55       69.85    100.19 o 
   4  17  12        8.89      -25.60     87.52 o 
   5  17  12       61.13      -59.42     96.71 o 
  -6  18  12      119.88       45.09    116.19 o 
  -5  18  12       39.46       16.70     88.92 o 
  -4  18  12       11.68      -40.49     86.13 o 
  -3  18  12      145.41      191.20     98.10 o 
  -2  18  12      138.69      142.22    100.05 o 
  -1  18  12     1035.18     1115.47    154.72 o 
   0  18  12       56.57      -29.89     50.60 o 
   1  18  12      189.24      178.38     75.27 o 
   2  18  12       40.67       75.84     84.46 o 
   3  18  12      147.37       73.61     92.82 o 
   4  18  12       32.02      114.38     98.66 o 
   5  18  12        0.84      -90.17     90.17 o 
  -6  19  12       13.51       79.73    111.74 o 
  -5  19  12       11.22       57.75     81.82 o 
  -4  19  12      221.45      194.26    117.73 o 
  -3  19  12      109.34      211.23    113.27 o 
  -2  19  12       50.02      -51.49     87.53 o 
  -1  19  12        1.56      -52.47     66.20 o 
   0  19  12      170.63       68.10     78.14 o 
   1  19  12        4.49      -63.67     64.38 o 
   2  19  12       49.37        6.68    103.25 o 
   3  19  12       19.25       -0.83     84.46 o 
   4  19  12        0.36       39.10     80.15 o 
  -5  20  12        0.28      -86.55     86.55 o 
  -4  20  12      132.33      233.36     99.22 o 
  -3  20  12       57.32      155.43     91.42 o 
  -2  20  12       20.40      133.17     88.92 o 
  -1  20  12        8.94      -58.83     58.83 o 
   0  20  12        2.79      -28.59     81.40 o 
   1  20  12        5.26       41.49     69.55 o 
   2  20  12       24.54       49.54     80.43 o 
   3  20  12       22.31       85.99    113.55 o 
   4  20  12       25.07       70.55     97.40 o 
  -4  21  12        9.50        8.77     93.23 o 
  -3  21  12        2.33       34.23     86.41 o 
  -2  21  12       20.97       34.65     86.83 o 
  -1  21  12        1.18       23.10     65.40 o 
   0  21  12        3.42       81.15     75.51 o 
   1  21  12       78.69       22.19     74.50 o 
   2  21  12       31.23      167.40     83.91 o 
   3  21  12       84.85      206.22     87.80 o 
  -3  22  12      126.45      137.07    101.86 o 
  -2  22  12       52.91      146.11     90.45 o 
  -1  22  12        1.95      100.12     63.90 o 
   0  22  12        0.05       17.37     62.66 o 
   1  22  12       13.50       93.94     85.65 o 
   2  22  12       47.99        0.97     85.16 o 
  -9   0  13       36.19       63.45     82.79 o 
  -7   0  13      121.25       39.80     96.71 o 
  -5   0  13       22.95       84.46     40.77 o 
  -3   0  13     6573.89     6410.79    180.56 o 
  -1   0  13     8337.00     8076.50    339.10 o 
   1   0  13     3012.24     2910.40     75.60 o 
   3   0  13     1370.35     1345.18     70.59 o 
   5   0  13      191.65      206.93     87.67 o 
   7   0  13       61.87       69.58     98.52 o 
 -10   1  13       11.31       12.04     63.40 o 
  -9   1  13       47.77       44.94     59.71 o 
  -8   1  13      735.92      694.28     69.62 o 
  -7   1  13       15.13       38.55     48.23 o 
  -6   1  13       34.54       77.32     32.56 o 
  -5   1  13      914.57      870.08     73.91 o 
  -4   1  13      454.56      457.83     68.40 o 
  -3   1  13      147.68      112.44     32.80 o 
  -2   1  13     5862.08     5860.33    228.86 o 
  -1   1  13      170.37      193.25     24.10 o 
   0   1  13     5158.51     4915.05     86.54 o 
   1   1  13      573.63      537.17     27.36 o 
   2   1  13      782.85      733.69     41.04 o 
   3   1  13      181.38      115.05     34.49 o 
   4   1  13      304.91      252.85     37.19 o 
   5   1  13      115.97      204.12     52.69 o 
   6   1  13      112.03       79.04     67.55 o 
   7   1  13        1.53      -17.11     61.49 o 
   8   1  13      118.22       70.13     65.66 o 
 -10   2  13        3.91      -24.07     87.39 o 
  -9   2  13      274.43      334.12    108.96 o 
  -8   2  13      412.03      299.90    106.60 o 
  -7   2  13        0.57      -19.06     75.28 o 
  -6   2  13     1213.41     1082.64     65.71 o 
  -5   2  13       43.23      120.92     43.14 o 
  -4   2  13        7.76       26.72     40.35 o 
  -3   2  13     4795.50     4454.82    154.21 o 
  -2   2  13      310.11      251.47     47.87 o 
  -1   2  13     1803.53     1888.97     52.83 o 
   0   2  13        0.33       19.17     30.19 o 
   1   2  13      315.89      261.46     34.24 o 
   2   2  13      358.87      273.19     52.61 o 
   3   2  13        2.63       16.42     45.36 o 
   4   2  13      395.99      362.81     53.02 o 
   5   2  13      115.88       19.48     83.35 o 
   6   2  13       23.49       18.23     81.54 o 
   7   2  13       20.42      133.58     87.94 o 
   8   2  13       68.13      -49.54     88.78 o 
 -10   3  13       14.38       73.19     88.78 o 
  -9   3  13      357.82      395.09    113.56 o 
  -8   3  13       27.44      187.99     91.84 o 
  -7   3  13     1103.72     1042.62    122.50 o 
  -6   3  13      231.86      190.79     48.29 o 
  -5   3  13      626.51      633.42     54.56 o 
  -4   3  13      942.54      912.88     63.34 o 
  -3   3  13       29.80       18.92     42.72 o 
  -2   3  13     1132.17     1235.41     65.01 o 
  -1   3  13       25.91      -28.91     28.91 o 
   0   3  13     1641.61     1675.31     65.59 o 
   1   3  13       17.56        0.96     29.89 o 
   2   3  13       31.67       79.59     44.67 o 
   3   3  13      154.38      166.71     46.34 o 
   4   3  13       53.82       56.77     48.01 o 
   5   3  13      364.21      345.97     80.16 o 
   6   3  13      529.02      370.20     87.68 o 
   7   3  13       30.14      124.26     93.79 o 
   8   3  13       40.21       36.60    108.12 o 
 -10   4  13      162.75      200.94     96.02 o 
  -9   4  13      186.33      242.83    106.45 o 
  -8   4  13      400.29      516.59     96.30 o 
  -7   4  13       45.82      126.35     70.55 o 
  -6   4  13      823.34      953.59     72.94 o 
  -5   4  13       64.47       80.71     42.44 o 
  -4   4  13     1181.40     1162.72     67.10 o 
  -3   4  13      600.13      679.49     54.70 o 
  -2   4  13       32.64       -5.01     41.33 o 
  -1   4  13      264.66      241.64     33.38 o 
   0   4  13      450.37      389.15     36.12 o 
   1   4  13     1332.34     1388.40     58.82 o 
   2   4  13       16.78       62.62     42.02 o 
   3   4  13      148.34       89.34     44.53 o 
   4   4  13     1109.76     1002.97     65.98 o 
   5   4  13       17.37       -8.21     89.06 o 
   6   4  13      125.71      244.77     83.21 o 
   7   4  13      263.11      294.88    100.19 o 
   8   4  13       73.78       -3.48     91.84 o 
 -10   5  13       38.11      126.77    104.36 o 
  -9   5  13      573.09      429.90    123.86 o 
  -8   5  13      132.50      -19.48     83.91 o 
  -7   5  13      727.36      736.97     93.53 o 
  -6   5  13       47.87       40.49     46.20 o 
  -5   5  13     2136.62     2010.23     79.52 o 
  -4   5  13      162.43      171.58     43.83 o 
  -3   5  13      280.75      243.40     48.85 o 
  -2   5  13       11.95      -29.64     41.05 o 
  -1   5  13       75.89       21.75     37.36 o 
   0   5  13       39.45       -2.71     29.72 o 
   1   5  13        2.68       35.24     28.95 o 
   2   5  13      730.02      695.81     54.56 o 
   3   5  13     1056.92     1007.29     63.62 o 
   4   5  13       13.89      -46.06     46.06 o 
   5   5  13      829.85      695.80     96.60 o 
   6   5  13       91.10      192.59     94.35 o 
   7   5  13       16.68       58.16     88.64 o 
   8   5  13       79.04       69.44     86.27 o 
  -9   6  13       36.03       61.64    101.30 o 
  -8   6  13      565.55      676.38    115.24 o 
  -7   6  13        8.48      -31.17     81.82 o 
  -6   6  13      850.89      921.16     63.47 o 
  -5   6  13      454.76      579.79     55.25 o 
  -4   6  13      789.76      740.64     58.60 o 
  -3   6  13      304.93      295.45     53.58 o 
  -2   6  13      897.30      990.97     70.85 o 
  -1   6  13        2.63      -25.86     60.88 o 
   0   6  13        9.90      -54.41     54.41 o 
   1   6  13        1.10       -8.48     31.34 o 
   2   6  13     1026.65     1087.89     67.79 o 
   3   6  13       85.79       54.97     43.42 o 
   4   6  13     1846.38     1777.28     77.70 o 
   5   6  13        0.40      -18.65     82.51 o 
   6   6  13      137.48      109.65     89.48 o 
   7   6  13      224.44      211.94     92.26 o 
   8   6  13      135.66      177.28     93.65 o 
  -9   7  13      235.52       44.39    109.10 o 
  -8   7  13        2.13       20.59     94.76 o 
  -7   7  13      705.73      860.56    106.89 o 
  -6   7  13       63.01      117.86     76.25 o 
  -5   7  13      956.62      968.53     62.64 o 
  -4   7  13        3.57       -5.98     39.66 o 
  -3   7  13      680.49      702.19     57.90 o 
  -2   7  13      126.14      145.56     47.03 o 
  -1   7  13      857.28      847.04     49.07 o 
   0   7  13       81.39       78.88     37.50 o 
   1   7  13      238.80      268.19     35.75 o 
   2   7  13      195.00      165.60     46.34 o 
   3   7  13      932.85      912.30     62.22 o 
   4   7  13        0.22      -14.61     39.94 o 
   5   7  13      835.70      827.61     98.41 o 
   6   7  13       76.29      -38.68     98.66 o 
   7   7  13       56.43      107.42     75.98 o 
   8   7  13      139.42      141.52     92.82 o 
  -9   8  13       45.50      133.86     86.55 o 
  -8   8  13      585.66      557.11    113.29 o 
  -7   8  13      133.51      194.96     96.99 o 
  -6   8  13      138.48       92.68     74.59 o 
  -5   8  13      124.09       61.37     46.34 o 
  -4   8  13      389.14      387.31     52.05 o 
  -3   8  13       14.53      -43.83     47.87 o 
  -2   8  13      137.20      146.39     45.23 o 
  -1   8  13     1875.54     1973.00     55.41 o 
   0   8  13      340.94      316.43     35.23 o 
   1   8  13      456.43      539.15     43.24 o 
   2   8  13      155.87      171.72     43.83 o 
   3   8  13       93.35      110.49     48.70 o 
   4   8  13     1344.75     1437.80    110.95 o 
   5   8  13       20.68      136.37     78.62 o 
   6   8  13      196.15      197.19     90.17 o 
   7   8  13      113.42       81.13    118.00 o 
   8   8  13       60.63       37.15    102.97 o 
  -9   9  13      250.91      287.78     97.83 o 
  -8   9  13        2.97      -12.52     87.39 o 
  -7   9  13        8.03      -47.59     81.40 o 
  -6   9  13      102.75      195.51     77.79 o 
  -5   9  13     1357.95     1223.01     71.56 o 
  -4   9  13      176.86      180.21     45.37 o 
  -3   9  13       20.14       94.76     43.55 o 
  -2   9  13      740.92      804.23     60.27 o 
  -1   9  13      228.99      237.83     37.57 o 
   0   9  13      496.58      471.84     42.38 o 
   1   9  13       25.20       13.80     31.53 o 
   2   9  13      253.70      282.78     50.79 o 
   3   9  13      151.81      214.44     51.63 o 
   4   9  13       42.79       57.33     99.77 o 
   5   9  13      127.08      294.73     90.87 o 
   6   9  13       58.06       53.02     97.96 o 
   7   9  13       60.16      238.23    111.18 o 
  -9  10  13        4.17        7.51    103.11 o 
  -8  10  13       68.43      109.79     82.10 o 
  -7  10  13       46.31       72.22    101.86 o 
  -6  10  13       47.75       39.94     70.97 o 
  -5  10  13      106.59      213.88     82.24 o 
  -4  10  13       61.54       54.27     50.93 o 
  -3  10  13      515.51      590.38     57.76 o 
  -2  10  13        7.55      -45.22     45.22 o 
  -1  10  13      426.87      399.19     79.26 o 
   0  10  13       76.15       67.69     42.58 o 
   1  10  13      449.08      513.62     91.99 o 
   2  10  13       26.72      -50.51     50.51 o 
   3  10  13      497.44      551.26     52.89 o 
   4  10  13      136.20      138.74     99.91 o 
   5  10  13       20.15      -61.36     99.77 o 
   6  10  13       25.47      -83.21     83.21 o 
   7  10  13       27.57      -26.99    104.64 o 
  -9  11  13       41.15      107.15     83.35 o 
  -8  11  13        0.99       -1.67     76.11 o 
  -7  11  13       44.90      -45.50     99.91 o 
  -6  11  13      111.63      211.10     96.71 o 
  -5  11  13        1.85      135.67    103.67 o 
  -4  11  13      418.50      496.42     56.36 o 
  -3  11  13        8.05       37.29     44.53 o 
  -2  11  13      366.70      307.28     54.55 o 
  -1  11  13      285.95      242.31     37.64 o 
   0  11  13     1815.13     1764.31     56.24 o 
   1  11  13        1.18       -3.96     31.52 o 
   2  11  13      193.46      174.36     49.54 o 
   3  11  13      347.49      427.93     75.43 o 
   4  11  13      201.91      219.17     77.93 o 
   5  11  13       14.71       75.14     82.10 o 
   6  11  13        6.82      -26.30     82.93 o 
   7  11  13       10.94        8.07     91.14 o 
  -8  12  13       40.47      286.65     80.57 o 
  -7  12  13        0.41       31.31     80.01 o 
  -6  12  13       71.33      -57.75     68.32 o 
  -5  12  13      117.86       54.69     77.65 o 
  -4  12  13       43.06       43.55     65.12 o 
  -3  12  13      308.25      304.77     52.05 o 
  -2  12  13       27.19       -1.25     43.41 o 
  -1  12  13     1475.68     1371.89     97.74 o 
   0  12  13      178.39      188.04     37.50 o 
   1  12  13      369.93      379.16     39.49 o 
   2  12  13      535.74      510.35     88.38 o 
   3  12  13      571.46      543.48    105.08 o 
   4  12  13       77.78        6.82     93.09 o 
   5  12  13        0.14       22.54     90.03 o 
   6  12  13      142.78      256.60    103.39 o 
   7  12  13        4.16      -73.05     99.21 o 
  -8  13  13       31.96      219.72     93.51 o 
  -7  13  13      167.90      255.49    104.37 o 
  -6  13  13       65.32       16.56     72.64 o 
  -5  13  13       36.30       88.36     82.93 o 
  -4  13  13      289.34      384.09    104.09 o 
  -3  13  13      426.94      411.24     83.78 o 
  -2  13  13       71.52      100.89     48.56 o 
  -1  13  13      128.21      101.05     32.91 o 
   0  13  13      691.60      728.61     72.03 o 
   1  13  13      125.79      281.21    184.38 o 
   2  13  13      288.77       92.13     74.17 o 
   3  13  13      580.89      445.64    109.11 o 
   4  13  13       19.57      -28.53     91.98 o 
   5  13  13       44.47      -12.38     85.86 o 
   6  13  13      226.81      367.65    106.32 o 
  -8  14  13      156.90      379.89    116.05 o 
  -7  14  13       49.61      -89.61     91.28 o 
  -6  14  13      158.47      200.24    102.56 o 
  -5  14  13       18.62      171.85    101.44 o 
  -4  14  13      366.64      358.63     90.46 o 
  -3  14  13        2.64      -27.69     78.62 o 
  -2  14  13       88.18      157.66     79.04 o 
  -1  14  13      530.22      527.55     64.47 o 
   0  14  13        7.93      -53.41     53.41 o 
   1  14  13      287.62      283.71     64.05 o 
   2  14  13     1011.11     1088.37    120.13 o 
   3  14  13     1256.78     1245.47    123.61 o 
   4  14  13      348.08      453.26     84.89 o 
   5  14  13       93.51       55.24     90.17 o 
   6  14  13      252.90      271.08    115.92 o 
  -7  15  13       98.33      216.38     90.17 o 
  -6  15  13       14.90      -13.50     86.55 o 
  -5  15  13      310.21      426.53     90.04 o 
  -4  15  13       10.73      105.34     72.77 o 
  -3  15  13       85.97      136.23     72.50 o 
  -2  15  13      125.72       46.89    100.61 o 
  -1  15  13      152.27      179.72     61.08 o 
   0  15  13      404.76      254.73     68.50 o 
   1  15  13        2.12       67.79     79.66 o 
   2  15  13       96.48       84.74    108.12 o 
   3  15  13      566.30      577.43    115.10 o 
   4  15  13        0.04      -31.45     78.90 o 
   5  15  13      498.39      417.23    130.40 o 
   6  15  13       23.07       30.20    108.95 o 
  -7  16  13       83.64       69.16    118.42 o 
  -6  16  13      701.14      726.93    117.05 o 
  -5  16  13       77.28       50.09     89.61 o 
  -4  16  13      110.92      177.56     99.08 o 
  -3  16  13        0.48      118.28     69.02 o 
  -2  16  13        4.57      -61.64     75.56 o 
  -1  16  13       80.60       51.80     85.23 o 
   0  16  13        1.55      -43.78     59.98 o 
   1  16  13       86.96       -1.83     69.90 o 
   2  16  13       60.99       91.84     79.46 o 
   3  16  13        4.76      -33.67     86.55 o 
   4  16  13       81.94       56.91     76.95 o 
   5  16  13       26.25      105.48     96.43 o 
  -6  17  13       18.17       17.39    107.14 o 
  -5  17  13       99.22      -46.34     98.52 o 
  -4  17  13       10.53       45.36     80.85 o 
  -3  17  13      115.45      238.09     89.89 o 
  -2  17  13       71.18       62.90     91.70 o 
  -1  17  13       84.74       75.70     66.58 o 
   0  17  13       27.23        0.10     91.07 o 
   1  17  13        4.35      -56.39     56.39 o 
   2  17  13        4.32      -42.16    103.11 o 
   3  17  13       93.27       87.53    111.18 o 
   4  17  13        0.90       67.07     85.99 o 
   5  17  13      248.49      312.83    111.74 o 
  -6  18  13      123.35      171.58    100.75 o 
  -5  18  13       27.83        4.04     87.94 o 
  -4  18  13       74.67      227.10     80.57 o 
  -3  18  13        6.91       -5.43     94.34 o 
  -2  18  13        9.45       82.24     80.57 o 
  -1  18  13       39.14        3.87     59.35 o 
   0  18  13       24.02       63.85     52.27 o 
   1  18  13       87.51      -24.48     98.03 o 
   2  18  13        9.67       77.09     81.12 o 
   3  18  13        0.33      -53.15    101.44 o 
   4  18  13       44.66      -62.48     91.42 o 
  -5  19  13      224.34      462.56    113.13 o 
  -4  19  13       81.80      103.53     93.23 o 
  -3  19  13        3.23      -80.98     80.98 o 
  -2  19  13      218.17      276.09    111.60 o 
  -1  19  13        3.90       77.73     61.69 o 
   0  19  13       70.56       90.36     86.76 o 
   1  19  13        0.12       46.17     71.69 o 
   2  19  13       48.95      -44.81     85.99 o 
   3  19  13       22.10      107.98    104.92 o 
  -4  20  13       30.92      -19.06     98.94 o 
  -3  20  13      269.77      274.14    108.96 o 
  -2  20  13      179.11      248.95    124.68 o 
  -1  20  13      283.20      380.20     79.12 o 
   0  20  13       38.21      -25.65     63.34 o 
   1  20  13      128.14      241.55     86.28 o 
   2  20  13        8.76       -3.20    105.61 o 
   3  20  13        4.76       79.04     92.81 o 
  -3  21  13       36.68      -18.23    110.35 o 
  -2  21  13      435.59      470.94    104.65 o 
  -1  21  13        4.49      -15.39     66.86 o 
   0  21  13       76.71       68.01     69.85 o 
   1  21  13        6.65      -74.37     74.37 o 
   2  21  13        7.90       64.70    108.68 o 
  -1  22  13      139.53      184.26     90.97 o 
  -8   0  14     1085.54     1038.41    112.19 o 
  -6   0  14      557.15      596.37     84.48 o 
  -4   0  14      147.86      262.03     56.91 o 
  -2   0  14      256.66      265.11     50.10 o 
   0   0  14     2787.09     2844.78     93.14 o 
   2   0  14     2977.95     2868.68     90.27 o 
   4   0  14      562.09      607.78     55.67 o 
   6   0  14      298.36      553.86    103.12 o 
   8   0  14       47.78      -50.51     89.61 o 
  -9   1  14      280.05      316.03     72.60 o 
  -8   1  14      289.91      370.36     66.74 o 
  -7   1  14     1235.80     1393.90    118.46 o 
  -6   1  14        5.24       55.31     47.24 o 
  -5   1  14      676.11      770.02     42.32 o 
  -4   1  14       19.46      -21.66     28.72 o 
  -3   1  14      427.84      354.41     53.16 o 
  -2   1  14       12.95      -53.99     53.99 o 
  -1   1  14      900.06      933.24     31.19 o 
   0   1  14       24.42        8.80     21.69 o 
   1   1  14       39.34       26.79     22.03 o 
   2   1  14      471.82      466.84     37.57 o 
   3   1  14     2072.92     2120.29    145.94 o 
   4   1  14      132.27      126.68     64.57 o 
   5   1  14      295.18      284.63    117.73 o 
   6   1  14       11.28       50.35     60.99 o 
   7   1  14      247.01      263.13     84.76 o 
   8   1  14       10.47      -25.99     64.20 o 
  -9   2  14        1.37      -65.96     65.96 o 
  -8   2  14      619.72      697.83    100.90 o 
  -7   2  14      107.20      166.71     78.62 o 
  -6   2  14       67.92       55.24     85.02 o 
  -5   2  14       31.61      -18.92     44.53 o 
  -4   2  14      147.48      227.10     46.48 o 
  -3   2  14        6.85      -37.57     37.57 o 
  -2   2  14       47.95      -48.56     48.56 o 
  -1   2  14      359.57      397.88     36.21 o 
   0   2  14       47.33       61.58     29.21 o 
   1   2  14      893.34      908.33     63.89 o 
   2   2  14      325.33      381.59     56.22 o 
   3   2  14        0.62      -42.72     42.72 o 
   4   2  14      957.64      930.80     63.06 o 
   5   2  14        2.53       16.70     73.05 o 
   6   2  14      542.22      569.91    106.33 o 
   7   2  14      106.72      317.27    108.54 o 
   8   2  14       21.62       81.54    112.57 o 
  -9   3  14       23.95      -19.06    104.08 o 
  -8   3  14       45.55       43.55     86.83 o 
  -7   3  14      466.69      425.72    104.38 o 
  -6   3  14        9.38       92.81     75.14 o 
  -5   3  14      312.79      321.19     50.10 o 
  -4   3  14       29.98       41.05     41.19 o 
  -3   3  14       50.21       86.55     46.62 o 
  -2   3  14     1168.42     1129.86     68.08 o 
  -1   3  14       18.14      -30.48     30.48 o 
   0   3  14      491.79      394.54     43.42 o 
   1   3  14      413.19      477.93     39.18 o 
   2   3  14       14.41       76.25     40.77 o 
   3   3  14     1864.01     1772.72     79.09 o 
   4   3  14       38.95      108.68     54.13 o 
   5   3  14      133.76        1.81     86.55 o 
   6   3  14        0.26      -46.89     82.79 o 
   7   3  14      285.88      295.85    108.68 o 
   8   3  14      118.01      225.15    108.12 o 
  -9   4  14       36.91      118.00     84.88 o 
  -8   4  14       48.50      -11.27     84.88 o 
  -7   4  14       35.87        5.57     72.64 o 
  -6   4  14        8.12       50.09     79.31 o 
  -5   4  14      418.21      422.24     50.80 o 
  -4   4  14      182.27      165.18     48.01 o 
  -3   4  14     3287.26     3506.75    140.30 o 
  -2   4  14       76.95      102.69     67.07 o 
  -1   4  14     1655.14     1597.84     52.33 o 
   0   4  14       23.54       31.90     46.55 o 
   1   4  14      414.07      373.39     55.60 o 
   2   4  14     1007.75      961.33     63.06 o 
   3   4  14       22.97       -4.59     48.15 o 
   4   4  14      620.19      563.67     85.73 o 
   5   4  14       16.84      -26.02     81.26 o 
   6   4  14      333.03      438.36    114.95 o 
   7   4  14       14.60        4.87     80.29 o 
  -9   5  14        9.69       45.64     92.95 o 
  -8   5  14      255.43      144.31     84.19 o 
  -7   5  14        3.63       21.57     73.05 o 
  -6   5  14      260.21      364.04     83.77 o 
  -5   5  14      102.32       95.04     43.83 o 
  -4   5  14      696.57      730.58     59.99 o 
  -3   5  14       62.47      110.49     45.22 o 
  -2   5  14     1965.51     1925.65     77.43 o 
  -1   5  14       55.69       38.94     31.83 o 
   0   5  14     2391.64     2301.84     73.19 o 
   1   5  14      243.88      323.50     99.01 o 
   2   5  14      290.36      306.16     51.07 o 
   3   5  14      271.54      199.28     47.32 o 
   4   5  14      117.18       55.38     97.27 o 
   5   5  14        0.07      -49.26     83.21 o 
   6   5  14       19.73       61.64     95.46 o 
   7   5  14      266.15      133.04    123.71 o 
  -9   6  14      232.87      290.98    104.65 o 
  -8   6  14        4.67       47.59     77.64 o 
  -7   6  14        3.79      -13.36     67.21 o 
  -6   6  14      382.83      495.85     97.97 o 
  -5   6  14      183.42      260.92     50.79 o 
  -4   6  14        0.13       16.42     39.38 o 
  -3   6  14     1541.25     1543.37     74.49 o 
  -2   6  14      116.55      138.88     43.97 o 
  -1   6  14      948.96      998.01     46.66 o 
   0   6  14      305.37      291.75     42.17 o 
   1   6  14      676.66      671.75     80.17 o 
   2   6  14      282.34      382.42     51.21 o 
   3   6  14        1.41      -14.61     44.11 o 
   4   6  14      118.22      142.35     73.89 o 
   5   6  14        4.64      -72.22     72.22 o 
   6   6  14        4.11       16.00    110.90 o 
   7   6  14       89.46      216.38     94.21 o 
  -9   7  14       40.47       59.83    101.86 o 
  -8   7  14       11.78      -55.24     99.35 o 
  -7   7  14      341.96      402.04     96.30 o 
  -6   7  14       21.71       40.21     98.38 o 
  -5   7  14      295.44      384.09     89.62 o 
  -4   7  14     1362.75     1426.84     70.86 o 
  -3   7  14       23.93       35.90     39.94 o 
  -2   7  14     1593.56     1543.97     72.82 o 
  -1   7  14      303.53      243.46     58.38 o 
   0   7  14     1926.54     1858.24     54.00 o 
   1   7  14      314.81      328.94     44.74 o 
   2   7  14       23.13      -47.59     47.59 o 
   3   7  14      349.37      270.12     49.54 o 
   4   7  14      251.60      344.14     90.31 o 
   5   7  14       78.35      171.16     99.63 o 
   6   7  14        8.48      123.56     90.03 o 
   7   7  14        4.11      -28.25     93.37 o 
  -9   8  14       10.93       61.78    103.53 o 
  -8   8  14      211.45      186.75    114.67 o 
  -7   8  14       13.33       63.87     83.77 o 
  -6   8  14      292.42      354.86    100.20 o 
  -5   8  14      430.63      336.37     77.93 o 
  -4   8  14      478.63      538.04     55.11 o 
  -3   8  14      317.66      279.03     61.37 o 
  -2   8  14        9.30       59.97     44.25 o 
  -1   8  14      580.90      569.90     41.10 o 
   0   8  14      156.22      153.39     38.21 o 
   1   8  14      141.16      127.53     32.37 o 
   2   8  14     1320.65     1228.85     76.01 o 
   3   8  14       55.09      122.59     91.70 o 
   4   8  14      249.72      195.52    104.93 o 
   5   8  14        3.13       45.64    101.72 o 
   6   8  14      309.11      349.71    100.34 o 
   7   8  14       45.30       17.67    105.48 o 
  -9   9  14        5.82       87.25     88.78 o 
  -8   9  14        4.45      -34.65     93.23 o 
  -7   9  14      569.00      809.85    103.54 o 
  -6   9  14        2.81      -61.64     85.02 o 
  -5   9  14      872.68      601.58     95.90 o 
  -4   9  14      826.66      836.25     60.13 o 
  -3   9  14        2.24       23.79     45.78 o 
  -2   9  14        1.80      -40.91     40.91 o 
  -1   9  14        5.40      -19.41     44.53 o 
   0   9  14      167.59      156.38     35.83 o 
   1   9  14      396.05      483.58     39.94 o 
   2   9  14       29.77      -36.46     43.97 o 
   3   9  14      528.03      474.03     84.62 o 
   4   9  14       55.39       33.95     80.71 o 
   5   9  14      198.48      260.22     84.61 o 
   6   9  14        1.30        9.18     92.81 o 
   7   9  14       53.47       61.37    123.98 o 
  -8  10  14      167.74      234.34    112.30 o 
  -7  10  14       43.70       90.87     91.70 o 
  -6  10  14     1584.00     1807.36    135.46 o 
  -5  10  14        6.77      -29.50     81.82 o 
  -4  10  14      496.21      537.76     90.60 o 
  -3  10  14       23.06       37.29     43.41 o 
  -2  10  14       15.53       35.90     47.31 o 
  -1  10  14      195.80      223.04     54.41 o 
   0  10  14       90.81       70.00     33.23 o 
   1  10  14      213.06      301.99     65.27 o 
   2  10  14      668.03      742.25    110.09 o 
   3  10  14        6.23      -55.66     82.24 o 
   4  10  14      174.90      145.00     74.31 o 
   5  10  14       29.20       32.14     75.56 o 
   6  10  14      256.80      126.36    114.95 o 
   7  10  14        1.40      -81.54    107.70 o 
  -8  11  14        1.72       94.76     99.63 o 
  -7  11  14      451.72      424.18    105.21 o 
  -6  11  14      193.26      260.64    105.20 o 
  -5  11  14      274.77      363.07     95.19 o 
  -4  11  14      124.05       89.48     80.15 o 
  -3  11  14      326.15      389.24     75.29 o 
  -2  11  14      340.06      289.74     52.33 o 
  -1  11  14       29.03       45.02     28.92 o 
   0  11  14       44.40       16.56     36.33 o 
   1  11  14      505.82      515.66    144.67 o 
   2  11  14      116.45      196.21     81.40 o 
   3  11  14      355.77      277.49     82.52 o 
   4  11  14       17.78      -55.80     87.80 o 
   5  11  14      130.07      112.99     99.50 o 
   6  11  14        0.02       90.59    100.19 o 
  -8  12  14      176.26      114.94    115.50 o 
  -7  12  14        8.88       45.08     85.85 o 
  -6  12  14      209.29      249.09     82.80 o 
  -5  12  14       37.01      -93.79     93.79 o 
  -4  12  14      180.55      298.49     87.67 o 
  -3  12  14      438.67      324.82     87.96 o 
  -2  12  14      595.58      497.56    101.60 o 
  -1  12  14      335.32      276.47     63.44 o 
   0  12  14       20.75       51.77     56.32 o 
   1  12  14      258.52      194.38    130.12 o 
   2  12  14      257.05      149.04     83.50 o 
   3  12  14       15.13       18.51     85.02 o 
   4  12  14      153.51      140.55     97.13 o 
   5  12  14       48.71       40.08     95.60 o 
   6  12  14       79.82      129.97     99.49 o 
  -7  13  14       59.28      131.08     83.77 o 
  -6  13  14       23.00      -46.06     86.69 o 
  -5  13  14      589.99      523.44    124.42 o 
  -4  13  14      148.14      232.81     90.31 o 
  -3  13  14       43.71       -9.18     92.53 o 
  -2  13  14      647.76      675.85    120.11 o 
  -1  13  14      433.81      448.96     70.70 o 
   0  13  14      213.19      183.47     83.29 o 
   1  13  14        8.90       40.04     62.95 o 
   2  13  14        1.33      -13.36     93.23 o 
   3  13  14      331.20      472.88    108.55 o 
   4  13  14       20.03       17.53    102.55 o 
   5  13  14        6.30      -20.04     83.07 o 
   6  13  14        0.89      322.41    114.52 o 
  -7  14  14       44.61      124.40    100.19 o 
  -6  14  14       85.25       79.18    104.78 o 
  -5  14  14       28.89      -26.72     80.29 o 
  -4  14  14        1.11      -77.37     77.37 o 
  -3  14  14      255.73      186.06    104.09 o 
  -2  14  14      162.42       39.66     81.82 o 
  -1  14  14       96.86       16.92     55.53 o 
   0  14  14       42.50       82.32     57.16 o 
   1  14  14      487.98      429.36     84.41 o 
   2  14  14      239.57      185.36     90.73 o 
   3  14  14       34.68      139.57     75.42 o 
   4  14  14       20.99      -82.24     82.24 o 
   5  14  14       15.76       31.45    103.11 o 
  -7  15  14        8.44      -65.96     97.82 o 
  -6  15  14       73.00       77.65    100.33 o 
  -5  15  14       13.56      146.94     89.06 o 
  -4  15  14      168.68      146.81    109.24 o 
  -3  15  14        0.25       -0.28     77.64 o 
  -2  15  14      335.50      378.80     92.13 o 
  -1  15  14       61.27      -62.87     62.87 o 
   0  15  14      626.87      662.59     73.28 o 
   1  15  14      145.06      192.11     77.89 o 
   2  15  14       72.28      133.86     86.13 o 
   3  15  14       13.13      -34.79     79.59 o 
   4  15  14        2.61      -80.15     91.42 o 
   5  15  14        2.39      -29.22     96.85 o 
  -6  16  14        2.71      -95.59     95.59 o 
  -5  16  14       97.11      197.04     96.43 o 
  -4  16  14        3.97       24.21     83.91 o 
  -3  16  14      250.49      297.52    104.51 o 
  -2  16  14        2.88        0.83     81.12 o 
  -1  16  14      202.39      212.20     60.27 o 
   0  16  14      337.02      259.00     73.19 o 
   1  16  14      809.02      905.92     74.76 o 
   2  16  14       12.87       48.98     89.89 o 
   3  16  14       58.69        6.96     98.66 o 
   4  16  14       23.00      -85.99     85.99 o 
  -6  17  14        7.03       33.81    107.98 o 
  -5  17  14       14.04      183.54     91.56 o 
  -4  17  14       88.55      239.20    118.00 o 
  -3  17  14      144.06      247.28     90.31 o 
  -2  17  14      114.79      200.94     86.41 o 
  -1  17  14        7.89      -37.10     61.70 o 
   0  17  14      342.89      391.24     73.98 o 
   1  17  14      259.54      185.11     64.44 o 
   2  17  14       88.69       46.34    108.54 o 
   3  17  14        7.97      -47.59    100.05 o 
   4  17  14       17.36      -79.04     79.04 o 
  -5  18  14      228.36      101.31    102.56 o 
  -4  18  14        0.75        2.23     92.53 o 
  -3  18  14      142.53      292.92     99.08 o 
  -2  18  14       10.53       -1.39     95.18 o 
  -1  18  14      233.04      175.73     65.28 o 
   0  18  14        6.23      109.55     69.34 o 
   1  18  14     1137.80     1016.99     90.23 o 
   2  18  14        1.54       52.60     78.34 o 
   3  18  14       30.60       61.92     88.22 o 
  -4  19  14       52.17       66.24     88.08 o 
  -3  19  14        5.19      108.95     79.31 o 
  -2  19  14      116.97       36.32    118.00 o 
  -1  19  14       24.32       18.39     64.05 o 
   0  19  14       15.18      -25.94     63.05 o 
   1  19  14       25.15       79.00     60.33 o 
   2  19  14      157.53       71.11     97.27 o 
  -3  20  14       31.11      -22.12    105.48 o 
  -2  20  14       26.79       95.32    106.03 o 
  -1  20  14        8.70       48.37     68.81 o 
   0  20  14       11.67      -21.35     71.57 o 
   1  20  14       16.68      -26.06     58.70 o 
  -9   0  15      123.03       87.94    115.22 o 
  -7   0  15      298.42      182.72     88.09 o 
  -5   0  15      763.00      844.86     65.14 o 
  -3   0  15       46.61       45.92     46.20 o 
  -1   0  15      412.12      377.65     58.80 o 
   1   0  15      116.58      129.06     32.00 o 
   3   0  15       44.45       18.92     45.92 o 
   5   0  15        1.15      -45.50     97.68 o 
   7   0  15      102.34      186.60    117.31 o 
  -9   1  15        6.27      -54.12     54.12 o 
  -8   1  15       15.73      -60.41     60.41 o 
  -7   1  15      292.76      456.17    152.38 o 
  -6   1  15       25.52       32.49     52.15 o 
  -5   1  15       11.78      -40.53     55.03 o 
  -4   1  15        6.79       47.26     30.97 o 
  -3   1  15       44.56       27.87     34.37 o 
  -2   1  15     1361.86     1379.88     51.27 o 
  -1   1  15        0.72       10.26     22.06 o 
   0   1  15       12.46       -0.56     21.19 o 
   1   1  15      275.41      310.81     25.14 o 
   2   1  15      908.00      812.30     45.93 o 
   3   1  15        0.65       29.62     30.77 o 
   4   1  15       18.11       87.85     52.62 o 
   5   1  15       86.73      -39.19     67.30 o 
   6   1  15        0.96       17.02     75.00 o 
   7   1  15       16.13       19.93     78.83 o 
  -9   2  15        5.33       67.77     88.36 o 
  -8   2  15      244.02      223.91     93.51 o 
  -7   2  15        4.79       16.14     92.12 o 
  -6   2  15      195.45      183.83     77.79 o 
  -5   2  15        9.12       -5.71     83.07 o 
  -4   2  15     1555.12     1518.97     76.85 o 
  -3   2  15     1674.54     1499.30     76.16 o 
  -2   2  15      148.46      223.76     48.57 o 
  -1   2  15      843.14      786.87     43.63 o 
   0   2  15        6.51       -4.87     29.83 o 
   1   2  15      137.44      162.32     33.69 o 
   2   2  15       78.57      166.98     49.96 o 
   3   2  15        0.57        6.68     65.26 o 
   4   2  15        3.44      -60.67     72.50 o 
   5   2  15       24.33       51.90     85.58 o 
   6   2  15      137.48      135.68     89.62 o 
   7   2  15       92.52      294.58     91.42 o 
  -9   3  15      299.73      328.42    126.08 o 
  -8   3  15       12.50       15.45     83.07 o 
  -7   3  15      881.01     1104.04    108.15 o 
  -6   3  15       34.48      121.20     94.34 o 
  -5   3  15      783.38      752.16    106.90 o 
  -4   3  15      234.33      240.19     48.57 o 
  -3   3  15      982.81      841.46     62.50 o 
  -2   3  15     1605.78     1696.84     75.05 o 
  -1   3  15      135.87      131.68     50.93 o 
   0   3  15       76.28      143.83     32.02 o 
   1   3  15      149.72      173.85     51.56 o 
   2   3  15      514.68      562.27     56.09 o 
   3   3  15      423.32      540.25     94.91 o 
   4   3  15       87.71      107.01     67.35 o 
   5   3  15      110.85      127.33     92.68 o 
   6   3  15       13.10      -23.93     91.14 o 
   7   3  15       74.28      -13.64    112.57 o 
  -9   4  15      253.96      367.38    103.53 o 
  -8   4  15      445.73      854.21    108.97 o 
  -7   4  15       82.55      -17.81     92.68 o 
  -6   4  15      190.21      313.94     94.63 o 
  -5   4  15       38.62       71.11     74.31 o 
  -4   4  15      893.53      978.11     68.34 o 
  -3   4  15      748.42      772.77     66.53 o 
  -2   4  15       35.64      125.93     42.86 o 
  -1   4  15      734.13      679.99     64.37 o 
   0   4  15      462.42      443.48     38.92 o 
   1   4  15       89.04       51.69     33.71 o 
   2   4  15      806.55      717.80     62.08 o 
   3   4  15       51.69        8.91     80.43 o 
   4   4  15      154.80      101.86     98.52 o 
   5   4  15        3.25      -52.46     86.55 o 
   6   4  15      743.67      908.57    135.14 o 
   7   4  15       24.56       48.84     92.67 o 
  -9   5  15      264.31      266.21    110.49 o 
  -8   5  15       11.60      -78.90     82.38 o 
  -7   5  15     1084.65      880.28    111.50 o 
  -6   5  15        1.67      -36.87     84.46 o 
  -5   5  15      175.43      190.23     76.26 o 
  -4   5  15      459.31      402.20     52.61 o 
  -3   5  15      827.17      790.60     60.83 o 
  -2   5  15      410.20      401.23     55.25 o 
  -1   5  15       36.46       94.91     32.08 o 
   0   5  15       10.29        3.70     30.04 o 
   1   5  15      871.00      910.58     66.40 o 
   2   5  15      148.30      179.23     47.73 o 
   3   5  15      274.71      290.15     93.10 o 
   4   5  15       10.95       -9.04     73.89 o 
   5   5  15      237.22      152.10     96.02 o 
   6   5  15        3.76      -39.10     84.05 o 
   7   5  15       66.54       10.16    107.70 o 
  -9   6  15        5.96       72.08    112.99 o 
  -8   6  15      320.73      380.47    104.65 o 
  -7   6  15       95.03       55.24     86.14 o 
  -6   6  15      300.45      366.55    100.34 o 
  -5   6  15        4.18       45.36     87.52 o 
  -4   6  15      163.67      131.64     46.62 o 
  -3   6  15       65.61       52.04     55.80 o 
  -2   6  15      128.51       53.02     48.01 o 
  -1   6  15      298.37      324.07     44.88 o 
   0   6  15       90.53       83.69     69.23 o 
   1   6  15      136.95      139.83     37.22 o 
   2   6  15      127.66      202.61     49.96 o 
   3   6  15       71.62       86.13     80.29 o 
   4   6  15      933.78     1082.91    110.66 o 
   5   6  15       20.20       22.96     98.10 o 
   6   6  15      385.75      532.58    106.46 o 
   7   6  15        1.52      -83.77     83.77 o 
  -8   7  15        0.11      -82.38     82.38 o 
  -7   7  15      307.36      377.27     92.68 o 
  -6   7  15      101.11      107.43    100.47 o 
  -5   7  15       40.69       48.56     81.68 o 
  -4   7  15       92.86      310.87     80.57 o 
  -3   7  15       49.03      102.83     45.36 o 
  -2   7  15      102.56      133.59     41.75 o 
  -1   7  15      137.84      125.68     33.85 o 
   0   7  15      124.63      119.04     33.36 o 
   1   7  15       11.01       26.05     39.17 o 
   2   7  15        1.64       76.25     77.09 o 
   3   7  15      397.89      256.35    101.04 o 
   4   7  15        6.34      -23.10     84.32 o 
   5   7  15      336.12      303.10    106.74 o 
   6   7  15      108.47      -85.44     85.44 o 
   7   7  15       32.56      -72.08     94.20 o 
  -8   8  15      115.52      102.69    113.97 o 
  -7   8  15       49.47       84.19     93.65 o 
  -6   8  15      160.00      272.47     80.85 o 
  -5   8  15     1372.59     1650.92    127.66 o 
  -4   8  15       51.53       55.10     77.23 o 
  -3   8  15      510.57      496.01     57.34 o 
  -2   8  15      202.68      185.92     48.57 o 
  -1   8  15      622.93      587.25     42.61 o 
   0   8  15      438.16      383.68     38.00 o 
   1   8  15      156.66      143.73     33.16 o 
   2   8  15       63.84      132.33     80.85 o 
   3   8  15       42.67       54.27     73.61 o 
   4   8  15      238.09      209.99    107.29 o 
   5   8  15        6.93      -58.72     75.84 o 
   6   8  15      152.71      216.11    109.65 o 
  -8   9  15        4.17      -22.26     77.37 o 
  -7   9  15      153.48      275.80     95.88 o 
  -6   9  15      446.29      496.69    113.42 o 
  -5   9  15       34.47      152.79    102.41 o 
  -4   9  15      848.19      628.99    102.72 o 
  -3   9  15      163.24      112.44     79.32 o 
  -2   9  15     1462.93     1462.37     78.94 o 
  -1   9  15      945.31      877.78     45.81 o 
   0   9  15      914.59      961.45     46.55 o 
   1   9  15      160.27      197.85     60.21 o 
   2   9  15      238.48       84.61     84.61 o 
   3   9  15       49.82      147.08     86.41 o 
   4   9  15        4.40      -80.57     80.57 o 
   5   9  15       25.89       52.74     76.25 o 
   6   9  15       91.56      249.92    100.47 o 
  -8  10  15        4.20       41.19    108.67 o 
  -7  10  15       39.83      144.58     85.02 o 
  -6  10  15        1.90       -5.98     82.79 o 
  -5  10  15      244.92      215.28     98.66 o 
  -4  10  15        9.38      -30.20     81.54 o 
  -3  10  15      757.75      708.59    112.60 o 
  -2  10  15      220.33      231.42     88.23 o 
  -1  10  15      799.68      758.46     67.00 o 
   0  10  15      136.85      102.72     53.31 o 
   1  10  15      466.98      482.92     64.03 o 
   2  10  15        4.13        8.07     81.40 o 
   3  10  15        0.58       20.73     82.65 o 
   4  10  15       32.60       76.95     99.35 o 
   5  10  15        0.14      -35.34     94.48 o 
   6  10  15        0.08      -64.70     98.66 o 
  -8  11  15        0.07        1.81     78.90 o 
  -7  11  15       73.29       53.02     84.74 o 
  -6  11  15       43.64      -39.66     84.32 o 
  -5  11  15       29.63       25.88     86.97 o 
  -4  11  15      991.66      895.57    101.19 o 
  -3  11  15      196.59      173.25     88.37 o 
  -2  11  15     1394.61     1320.04    109.28 o 
  -1  11  15      212.53      199.10     69.23 o 
   0  11  15      275.27      307.28     66.65 o 
   1  11  15       62.46       46.55     68.45 o 
   2  11  15      215.43      240.33     86.97 o 
   3  11  15        4.12       -8.63     94.76 o 
   4  11  15       42.02       77.09     99.63 o 
   5  11  15      110.24      131.92     96.57 o 
   6  11  15       11.18       -2.64    110.21 o 
  -7  12  15       26.92        0.70     85.86 o 
  -6  12  15       45.96       67.49     83.07 o 
  -5  12  15      120.17       35.07     84.61 o 
  -4  12  15      189.98      369.32     87.39 o 
  -3  12  15      510.39      400.12     97.42 o 
  -2  12  15      344.26       72.50     83.78 o 
  -1  12  15      621.77      578.25     75.13 o 
   0  12  15        2.20       63.16     63.36 o 
   1  12  15      112.23      213.48     64.22 o 
   2  12  15       60.57      199.68    101.30 o 
   3  12  15      157.71      354.85    108.68 o 
   4  12  15      146.29       73.06    104.37 o 
   5  12  15       83.31       58.72     91.14 o 
  -7  13  15       28.48        5.43    102.27 o 
  -6  13  15        8.46       -7.37     86.13 o 
  -5  13  15       65.34       21.71     83.07 o 
  -4  13  15       67.31      100.88     81.68 o 
  -3  13  15       23.54       82.79     81.96 o 
  -2  13  15      162.92      233.09     91.29 o 
  -1  13  15      158.41       73.07     62.27 o 
   0  13  15       37.05       71.33    100.05 o 
   1  13  15        1.04      -59.34     59.34 o 
   2  13  15        2.03      -61.50     87.25 o 
   3  13  15      252.58      321.46    106.32 o 
   4  13  15      156.45      245.05     94.90 o 
   5  13  15      309.43      276.79    119.54 o 
  -6  14  15       73.88       99.35    101.16 o 
  -5  14  15       23.56      -93.79    107.01 o 
  -4  14  15       10.97       56.77     77.51 o 
  -3  14  15       23.03       58.44     77.92 o 
  -2  14  15       32.57      -14.61     86.55 o 
  -1  14  15      173.87      131.10     66.52 o 
   0  14  15      101.85      217.08     62.65 o 
   1  14  15        2.65      -46.67     62.49 o 
   2  14  15        7.58      185.07    110.21 o 
   3  14  15      132.63       81.13    104.37 o 
   4  14  15      472.52      416.53    132.63 o 
   5  14  15      137.59      208.59    128.86 o 
  -6  15  15       24.05      169.07     88.08 o 
  -5  15  15       34.92       -1.81    102.69 o 
  -4  15  15       19.90       58.58     89.19 o 
  -3  15  15       22.74       47.17     87.11 o 
  -2  15  15        9.78       48.28     94.76 o 
  -1  15  15      123.76      187.38     68.25 o 
   0  15  15       25.58       36.22     64.32 o 
   1  15  15      351.15      456.16    115.64 o 
   2  15  15       25.98      -81.82     81.82 o 
   3  15  15      101.30       81.27    115.91 o 
   4  15  15        4.68        5.57     96.43 o 
  -5  16  15        0.25      -78.20     91.70 o 
  -4  16  15      335.38      456.17     99.78 o 
  -3  16  15       22.56      -94.48     94.48 o 
  -2  16  15        5.61      -59.69     94.06 o 
  -1  16  15        4.44       86.41     54.23 o 
   0  16  15      346.89      329.58     68.58 o 
   1  16  15       44.77       49.12     63.12 o 
   2  16  15      101.85      106.87     87.81 o 
   3  16  15      117.32      140.68    109.65 o 
   4  16  15      183.06      198.02    129.69 o 
  -5  17  15      117.23      239.48    111.74 o 
  -4  17  15       14.86      -31.03     97.54 o 
  -3  17  15       70.31      -11.13     90.73 o 
  -2  17  15       35.58      174.22     84.46 o 
  -1  17  15       65.73       74.89     62.58 o 
   0  17  15       94.71       84.15     80.52 o 
   1  17  15      311.75      312.70     71.70 o 
   2  17  15       26.86        1.67    116.47 o 
   3  17  15      119.18       28.39    128.16 o 
  -4  18  15      140.01      243.66     99.08 o 
  -3  18  15       66.92       -4.04    105.20 o 
  -2  18  15        0.11      -92.39     92.39 o 
  -1  18  15       80.04      122.38     71.45 o 
   0  18  15      188.86      211.88     66.11 o 
   1  18  15      157.46      206.05     70.44 o 
   2  18  15       86.29       31.03     99.35 o 
  -3  19  15       20.03      177.42     88.22 o 
  -2  19  15      169.53      163.51    116.19 o 
  -1  19  15        0.14      -65.87     65.87 o 
   0  19  15       97.64      131.38     68.13 o 
   1  19  15       84.03       36.64     79.00 o 
  -8   0  16       58.41      232.24    102.41 o 
  -6   0  16       32.37       45.36     76.39 o 
  -4   0  16     1161.29      977.50    104.40 o 
  -2   0  16     1355.32     1251.98     70.30 o 
   0   0  16     2274.00     2154.33     70.54 o 
   2   0  16      905.45      966.41    104.39 o 
   4   0  16      846.41      926.98    124.99 o 
   6   0  16      396.05      692.48    108.97 o 
  -8   1  16       53.94       15.20     65.14 o 
  -7   1  16      672.55      663.23     76.85 o 
  -6   1  16       78.81      111.27    104.29 o 
  -5   1  16      424.87      488.62     66.81 o 
  -4   1  16       78.36       48.93     81.89 o 
  -3   1  16      634.49      594.06    113.71 o 
  -2   1  16       61.79       79.09     30.34 o 
  -1   1  16     1624.29     1498.53     37.78 o 
   0   1  16       12.24        7.76     21.66 o 
   1   1  16      656.70      561.41     30.77 o 
   2   1  16       17.35      -17.09     80.01 o 
   3   1  16      319.02      309.02     66.15 o 
   4   1  16       18.32       30.74     78.34 o 
   5   1  16      278.23      249.44     70.98 o 
   6   1  16        4.21       48.91     58.58 o 
  -8   2  16      106.38      -94.35     99.36 o 
  -7   2  16      254.82      246.03     82.38 o 
  -6   2  16      151.71      218.20    105.62 o 
  -5   2  16      550.70      657.32     84.76 o 
  -4   2  16      791.39      820.92    116.50 o 
  -3   2  16      254.39      244.78     48.57 o 
  -2   2  16       43.00       29.92     45.78 o 
  -1   2  16       19.22       43.00     30.87 o 
   0   2  16      311.07      306.57     41.47 o 
   1   2  16      122.23       84.15     32.22 o 
   2   2  16      605.78      712.45     88.38 o 
   3   2  16      148.77      190.64     83.21 o 
   4   2  16      315.39      228.37     79.18 o 
   5   2  16        0.14      -59.69     74.17 o 
   6   2  16       92.88      156.41     92.12 o 
  -8   3  16       29.18        0.42     84.46 o 
  -7   3  16       54.41       38.82     90.17 o 
  -6   3  16      130.52      311.84    107.98 o 
  -5   3  16      139.25       34.93     80.71 o 
  -4   3  16      761.40      751.88     95.06 o 
  -3   3  16      333.51      235.75     48.57 o 
  -2   3  16       49.01      -46.20     47.17 o 
  -1   3  16        0.28        4.12     31.28 o 
   0   3  16      745.44      715.14     44.78 o 
   1   3  16      325.19      301.13     36.75 o 
   2   3  16      178.01      127.19     69.16 o 
   3   3  16      235.63      183.69     75.70 o 
   4   3  16        7.30      -63.59     81.82 o 
   5   3  16      167.50      133.03     95.74 o 
   6   3  16       53.37      326.17    108.68 o 
  -8   4  16      170.14      175.61    114.66 o 
  -7   4  16      230.18      277.76     96.99 o 
  -6   4  16        1.23       53.15     75.42 o 
  -5   4  16      183.34      254.94     76.68 o 
  -4   4  16      201.09      143.05     75.56 o 
  -3   4  16      565.33      478.35     56.64 o 
  -2   4  16      303.83      206.38     48.99 o 
  -1   4  16     1210.29     1072.09     48.62 o 
   0   4  16      160.93      109.16     31.00 o 
   1   4  16      337.22      381.56     45.79 o 
   2   4  16       12.26      -80.01     80.01 o 
   3   4  16       59.57       57.33     75.98 o 
   4   4  16      150.18      158.64     82.80 o 
   5   4  16       19.45       80.15     80.29 o 
   6   4  16        5.41      -67.21    100.60 o 
  -8   5  16        0.11      -38.54     98.24 o 
  -7   5  16        3.90       87.52     99.07 o 
  -6   5  16      316.16      304.90     83.36 o 
  -5   5  16       41.91      108.40    102.83 o 
  -4   5  16     1010.49     1076.13    105.93 o 
  -3   5  16      173.66      114.39     79.04 o 
  -2   5  16      926.89      860.64     71.55 o 
  -1   5  16       62.21        4.03     37.22 o 
   0   5  16     1144.91     1161.31     55.47 o 
   1   5  16        4.72      108.16     74.31 o 
   2   5  16      228.68      363.21     89.76 o 
   3   5  16        6.23       68.04     84.60 o 
   4   5  16        1.58      127.88     75.14 o 
   5   5  16       38.82      101.44     76.67 o 
   6   5  16       12.66      -63.87     99.07 o 
  -8   6  16       41.00      -35.76     94.90 o 
  -7   6  16       64.58      217.77     79.46 o 
  -6   6  16       13.54       46.61     71.38 o 
  -5   6  16     1004.24      949.31    111.49 o 
  -4   6  16       12.40      -34.51    102.41 o 
  -3   6  16     1420.13     1443.68    127.94 o 
  -2   6  16       15.04      -30.47     75.70 o 
  -1   6  16      659.31      678.57     63.74 o 
   0   6  16       22.01       23.84     56.07 o 
   1   6  16      494.20      424.92     67.71 o 
   2   6  16       99.44      125.38     81.96 o 
   3   6  16        2.61      197.73     83.07 o 
   4   6  16        2.97      -44.94     70.41 o 
   5   6  16       36.44      128.99    107.42 o 
   6   6  16       17.36      108.95     84.60 o 
  -8   7  16       54.15       23.93    109.65 o 
  -7   7  16       31.16      120.36     84.19 o 
  -6   7  16      268.19      384.64    107.85 o 
  -5   7  16      191.78      167.13     96.71 o 
  -4   7  16     1801.23     1597.84    129.76 o 
  -3   7  16       19.74      -37.57    101.58 o 
  -2   7  16      307.40      381.86     95.47 o 
  -1   7  16       65.98       98.95     52.88 o 
   0   7  16      781.91      720.91     73.95 o 
   1   7  16       90.21      177.69     66.29 o 
   2   7  16      444.21      528.84     92.55 o 
   3   7  16       42.11       40.91    103.11 o 
   4   7  16       36.20      -22.26     91.42 o 
   5   7  16       68.80      119.67    102.97 o 
   6   7  16        0.59      -22.68     80.43 o 
  -8   8  16      231.76      330.92    104.65 o 
  -7   8  16      166.23      223.76    108.26 o 
  -6   8  16      163.45      216.80    110.63 o 
  -5   8  16      357.21      472.74    115.92 o 
  -4   8  16      220.88      355.97    101.72 o 
  -3   8  16      478.28      356.83    102.71 o 
  -2   8  16       26.97      -42.44     77.92 o 
  -1   8  16      576.80      562.26    132.63 o 
   0   8  16       52.53       26.65     77.16 o 
   1   8  16       15.49      -44.32     71.52 o 
   2   8  16      104.73       36.88    106.45 o 
   3   8  16       94.68      -80.71     80.71 o 
   4   8  16      245.91      288.48    102.28 o 
   5   8  16       38.10      -33.54     99.21 o 
   6   8  16      101.45      169.49    103.39 o 
  -7   9  16      152.18       81.96     92.82 o 
  -6   9  16       48.06       27.97     82.93 o 
  -5   9  16      159.52      129.28     90.87 o 
  -4   9  16      354.05      327.18     85.86 o 
  -3   9  16       90.24      187.16     75.00 o 
  -2   9  16      299.64      456.59     92.82 o 
  -1   9  16       50.65      102.30     56.97 o 
   0   9  16       80.01       56.27     83.21 o 
   1   9  16      209.39      226.57     59.20 o 
   2   9  16      118.11      197.18     80.85 o 
   3   9  16      147.03       42.44     83.77 o 
   4   9  16       10.44      -59.83     94.34 o 
   5   9  16      298.79      362.51    122.04 o 
  -7  10  16       12.31       62.20     89.33 o 
  -6  10  16      305.04      188.42    106.88 o 
  -5  10  16        0.25       56.63    106.03 o 
  -4  10  16      155.63      313.24     91.56 o 
  -3  10  16        1.28       94.06     73.19 o 
  -2  10  16      187.43      215.69     86.97 o 
  -1  10  16       64.57      115.66     72.87 o 
   0  10  16      331.95      353.16     66.26 o 
   1  10  16       10.90       23.54     55.50 o 
   2  10  16      201.42      314.08     76.68 o 
   3  10  16       78.50      121.34     86.97 o 
   4  10  16      419.95      390.92    116.34 o 
   5  10  16        4.15      209.97    111.46 o 
  -7  11  16       63.21      130.25    104.92 o 
  -6  11  16       10.14       55.38    101.30 o 
  -5  11  16       84.32      132.47    112.16 o 
  -4  11  16        0.15      -66.10     89.75 o 
  -3  11  16       10.96      -67.21     80.15 o 
  -2  11  16       33.44      109.65     85.16 o 
  -1  11  16        1.57       49.97     80.15 o 
   0  11  16      138.01      124.13     82.03 o 
   1  11  16      341.65      325.53     73.88 o 
   2  11  16        0.84       -7.37     87.80 o 
   3  11  16      264.47      256.05     89.76 o 
   4  11  16        5.70       64.29     91.70 o 
   5  11  16      386.21      705.56    120.79 o 
  -7  12  16       22.84       89.06    112.02 o 
  -6  12  16      332.09      254.94     95.19 o 
  -5  12  16       37.65       98.94     87.39 o 
  -4  12  16        1.21      -61.78     61.78 o 
  -3  12  16        4.74       35.48     81.96 o 
  -2  12  16       35.15      -58.30     93.93 o 
  -1  12  16      152.08      108.39     76.67 o 
   0  12  16       80.26       16.54     65.02 o 
   1  12  16       80.56       50.07     69.19 o 
   2  12  16      147.86      194.40    100.19 o 
   3  12  16        8.17      -79.18     83.49 o 
   4  12  16      346.84      271.09    109.38 o 
   5  12  16       72.18      -27.55    110.35 o 
  -6  13  16       53.07      105.06     96.01 o 
  -5  13  16      206.16      132.48     82.66 o 
  -4  13  16      144.62      187.30     83.35 o 
  -3  13  16        3.33      -86.55     86.55 o 
  -2  13  16      194.20      170.88     98.52 o 
  -1  13  16       45.58      108.80     62.43 o 
   0  13  16      211.12      304.32     69.14 o 
   1  13  16      137.09       57.34     65.06 o 
   2  13  16       61.77       84.46     84.74 o 
   3  13  16      104.27      219.03    111.46 o 
   4  13  16       81.91       37.43     92.67 o 
  -6  14  16       85.23      247.83     95.32 o 
  -5  14  16       38.10       42.02     97.82 o 
  -4  14  16        2.35       47.87    114.80 o 
  -3  14  16      194.05      276.64     96.44 o 
  -2  14  16       41.76      197.59     81.26 o 
  -1  14  16      206.34      232.43     66.32 o 
   0  14  16      213.25      152.97     76.79 o 
   1  14  16       93.80      121.32     61.13 o 
   2  14  16        0.73      100.05     94.62 o 
   3  14  16       10.80      140.68     92.53 o 
   4  14  16      132.07      171.58     99.36 o 
  -5  15  16       96.01       89.20    121.06 o 
  -4  15  16       92.91      216.10     90.45 o 
  -3  15  16        2.01      -49.95     85.30 o 
  -2  15  16      186.85      181.04    111.88 o 
  -1  15  16       40.96       33.59     64.35 o 
   0  15  16       21.05      -18.16     66.91 o 
   1  15  16        1.35       49.05     84.39 o 
   2  15  16       74.45      126.63    123.71 o 
   3  15  16       71.78      175.05     99.08 o 
  -5  16  16      113.27      117.03    130.66 o 
  -4  16  16       11.35      -13.91     88.22 o 
  -3  16  16       41.80       19.48     96.15 o 
  -2  16  16        7.54      -91.56     91.56 o 
  -1  16  16      262.49      307.33    102.77 o 
   0  16  16        2.37       28.82     72.31 o 
   1  16  16       46.73       99.83    107.42 o 
   2  16  16       20.69      101.72     90.86 o 
   3  16  16       79.97       24.63    109.09 o 
  -4  17  16      105.84      263.83    114.38 o 
  -3  17  16       16.46       21.57     81.12 o 
  -2  17  16       67.29      238.37     94.34 o 
  -1  17  16       29.42      104.07     70.43 o 
   0  17  16        2.19      -16.22     62.28 o 
   1  17  16       64.86       49.68     74.17 o 
   2  17  16       92.63      152.79    123.01 o 
  -2  18  16        8.02       62.90     90.72 o 
  -1  18  16      114.07      176.34     68.37 o 
   0  18  16       13.69       22.93     63.05 o 
  -7   0  17      312.12      322.16    112.44 o 
  -5   0  17      355.58      451.31     97.83 o 
  -3   0  17     2378.04     2166.36    135.22 o 
  -1   0  17      428.88      389.85    122.75 o 
   1   0  17      213.09      147.39     58.96 o 
   3   0  17       52.78       -1.39     93.37 o 
   5   0  17       90.54       33.12     83.91 o 
  -8   1  17       40.68      157.13    211.37 o 
  -7   1  17        6.72        0.94     62.43 o 
  -6   1  17      414.01      417.72    100.48 o 
  -5   1  17       17.89       35.41     72.15 o 
  -4   1  17      769.77      762.14     77.88 o 
  -3   1  17        3.34      -59.57     59.57 o 
  -2   1  17       94.24      131.52     78.83 o 
  -1   1  17      299.38      235.22     47.34 o 
   0   1  17      310.66      383.06     45.64 o 
   1   1  17       16.15       20.89     41.67 o 
   2   1  17       22.59       63.76     50.48 o 
   3   1  17      147.69      347.48     59.14 o 
   4   1  17       11.33        6.93     62.42 o 
   5   1  17       25.88       93.28     61.64 o 
   6   1  17      112.63      101.22     75.47 o 
  -8   2  17        3.10      136.23     97.96 o 
  -7   2  17      631.58      733.59    113.43 o 
  -6   2  17       25.99      178.95     79.32 o 
  -5   2  17      110.00      203.44     91.42 o 
  -4   2  17        8.34      -38.27     79.18 o 
  -3   2  17      298.56      430.99     94.63 o 
  -2   2  17       14.83       50.23     85.85 o 
  -1   2  17       10.59       32.38     63.25 o 
   0   2  17      252.82      361.83    101.17 o 
   1   2  17      196.88       59.38     67.80 o 
   2   2  17      219.45      260.92     95.05 o 
   3   2  17        7.72       89.89     69.16 o 
   4   2  17      162.82      104.23     86.97 o 
   5   2  17       79.19       53.16    100.33 o 
   6   2  17        9.20      -90.03     90.03 o 
  -8   3  17       45.00       91.00    112.85 o 
  -7   3  17      131.98      239.76     95.60 o 
  -6   3  17       74.08      336.19    104.78 o 
  -5   3  17      171.06      170.61     88.50 o 
  -4   3  17      313.27      300.73     81.55 o 
  -3   3  17      131.31       74.73     86.55 o 
  -2   3  17        4.06       41.61     65.26 o 
  -1   3  17       38.74      113.43     58.00 o 
   0   3  17      182.30      164.70     62.30 o 
   1   3  17      372.66      427.61     65.86 o 
   2   3  17      141.28       95.46     79.04 o 
   3   3  17      407.31      343.74     90.60 o 
   4   3  17       31.91      -71.38     85.72 o 
   5   3  17       32.42      314.48    104.36 o 
   6   3  17       17.64        7.93     92.67 o 
  -8   4  17      265.59      426.66    103.12 o 
  -7   4  17       11.12      -18.37    102.00 o 
  -6   4  17       52.37      -80.43     80.43 o 
  -5   4  17       14.26       52.46     68.74 o 
  -4   4  17      173.20      183.83     77.79 o 
  -3   4  17      178.65      -42.72     90.03 o 
  -2   4  17      298.16      234.77    100.34 o 
  -1   4  17       22.92      -34.60     63.86 o 
   0   4  17       90.82      131.47     59.67 o 
   1   4  17        0.45       66.37     56.55 o 
   2   4  17     1249.18     1255.92    137.81 o 
   3   4  17       28.21       34.37     97.27 o 
   4   4  17      352.17      382.56    119.26 o 
   5   4  17       99.69       24.35    117.44 o 
   6   4  17       57.85      110.21    102.55 o 
  -8   5  17       18.44      -67.07     92.67 o 
  -7   5  17      229.75      162.12    112.58 o 
  -6   5  17       56.09      173.10     82.38 o 
  -5   5  17      801.18      649.57    118.58 o 
  -4   5  17       80.23      222.50     87.25 o 
  -3   5  17        4.13       56.77     85.16 o 
  -2   5  17       12.89      -39.10     77.09 o 
  -1   5  17      202.86      181.42    105.83 o 
   0   5  17       20.68       80.50     76.53 o 
   1   5  17      358.98      348.28     69.38 o 
   2   5  17       39.06      -42.72     70.41 o 
   3   5  17      422.54      348.61     92.69 o 
   4   5  17        4.75      -74.31     81.40 o 
   5   5  17      140.67      100.61     90.45 o 
  -7   6  17        0.16       49.54     90.59 o 
  -6   6  17      393.05      537.60     90.60 o 
  -5   6  17        8.18      -65.26     80.71 o 
  -4   6  17      427.75      401.92    111.61 o 
  -3   6  17       67.24       34.65     73.19 o 
  -2   6  17       51.06      -88.50     88.50 o 
  -1   6  17        0.22       -0.69     52.95 o 
   0   6  17      296.83      163.28     76.40 o 
   1   6  17       94.65      218.29     55.93 o 
   2   6  17      395.68      386.46    100.20 o 
   3   6  17       95.40       26.72     84.88 o 
   4   6  17      189.55      339.54     99.36 o 
   5   6  17       12.07      118.00     81.54 o 
  -7   7  17      108.71      358.60    107.70 o 
  -6   7  17        7.41       41.74     85.16 o 
  -5   7  17      765.50      716.65    113.15 o 
  -4   7  17       79.73      -40.91    104.36 o 
  -3   7  17        6.86      120.78     78.48 o 
  -2   7  17      253.15      273.87     87.67 o 
  -1   7  17       15.90       39.22     59.00 o 
   0   7  17      153.25      160.42    130.95 o 
   1   7  17      653.66      799.05     75.63 o 
   2   7  17        1.69      150.28     74.03 o 
   3   7  17      179.42      133.31    103.39 o 
   4   7  17        3.03       13.50     87.80 o 
   5   7  17       89.56       52.04    101.58 o 
  -7   8  17        1.87       -6.96     90.45 o 
  -6   8  17      110.70      219.31     91.56 o 
  -5   8  17      145.42      179.09    112.44 o 
  -4   8  17      179.53       64.15     91.01 o 
  -3   8  17      470.48      440.61     90.88 o 
  -2   8  17        0.26      -71.66     86.27 o 
  -1   8  17      427.70      402.51    128.45 o 
   0   8  17      120.72      152.46     58.40 o 
   1   8  17      137.36        1.03     66.12 o 
   2   8  17      141.55      204.84     90.45 o 
   3   8  17       22.96      -33.67     67.77 o 
   4   8  17       36.12      181.87     82.38 o 
   5   8  17       78.66      164.62     86.55 o 
  -7   9  17       32.85       92.12    107.70 o 
  -6   9  17       36.72       25.74     97.13 o 
  -5   9  17      246.13      119.82    117.45 o 
  -4   9  17      542.74      525.10    102.99 o 
  -3   9  17      130.65      157.66     94.21 o 
  -2   9  17      420.39      554.58    114.40 o 
  -1   9  17        2.32       24.63     56.16 o 
   0   9  17      619.39      713.41     73.81 o 
   1   9  17       46.93       90.14     57.25 o 
   2   9  17       91.28      161.97     84.60 o 
   3   9  17       25.88       22.54    109.37 o 
   4   9  17        1.98      -55.52    102.97 o 
   5   9  17        4.85      -89.89     96.57 o 
  -6  10  17       35.91       63.03     83.77 o 
  -5  10  17      148.84      303.50    117.03 o 
  -4  10  17        8.21       33.40     71.80 o 
  -3  10  17      912.28      946.76    126.94 o 
  -2  10  17       13.37      -30.75     95.73 o 
  -1  10  17      391.70      319.93     67.47 o 
   0  10  17       18.39       97.15     59.68 o 
   1  10  17      394.71      530.99    191.98 o 
   2  10  17        7.59      -58.44     78.76 o 
   3  10  17       19.47      -27.13     91.70 o 
   4  10  17        6.57      -42.44    108.26 o 
  -6  11  17      145.04      275.25    118.28 o 
  -5  11  17        0.25      -81.54     91.00 o 
  -4  11  17      196.47      116.06     88.50 o 
  -3  11  17       61.68      -13.50    113.69 o 
  -2  11  17      606.42      797.61    121.08 o 
  -1  11  17      262.08      269.97     67.54 o 
   0  11  17      574.95      516.80    145.85 o 
   1  11  17        1.25      -53.35     66.22 o 
   2  11  17       24.66      -38.54     88.08 o 
   3  11  17       16.09        6.12     86.83 o 
   4  11  17       83.00      125.10    113.83 o 
  -6  12  17       66.84       11.41    105.62 o 
  -5  12  17      209.40      269.41    107.15 o 
  -4  12  17       80.16      218.75     82.93 o 
  -3  12  17      124.49      179.65     92.26 o 
  -2  12  17       26.44      223.33     83.49 o 
  -1  12  17      793.72      857.78    136.75 o 
   0  12  17        2.19      -68.03     68.03 o 
   1  12  17       81.51      153.63     64.43 o 
   2  12  17      134.79      141.80     88.36 o 
   3  12  17        0.13      -23.93     91.98 o 
   4  12  17       61.44       93.37    107.98 o 
  -5  13  17        0.85      -78.76     89.47 o 
  -4  13  17      289.60      310.33    118.15 o 
  -3  13  17       26.82       22.26     96.85 o 
  -2  13  17      147.85      283.88     89.06 o 
  -1  13  17      136.69      119.11     69.02 o 
   0  13  17      168.91       52.66     75.32 o 
   1  13  17       82.23      129.91     72.02 o 
   2  13  17       14.53       36.18     94.06 o 
   3  13  17       12.32       25.74    102.41 o 
  -5  14  17        5.76       70.69     96.85 o 
  -4  14  17        1.40       53.02     96.57 o 
  -3  14  17       12.40      104.36     85.58 o 
  -2  14  17       36.05       18.92     87.39 o 
  -1  14  17      174.16      102.83     72.92 o 
   0  14  17        1.28       36.28     97.06 o 
   1  14  17        4.03       18.02     67.50 o 
   2  14  17       44.37      166.70     90.17 o 
   3  14  17        0.04      -35.20     94.34 o 
  -4  15  17       14.65       36.04    108.26 o 
  -3  15  17       13.14      -38.27     98.80 o 
  -2  15  17       48.48      151.26     98.10 o 
  -1  15  17      114.73      130.35     73.68 o 
   0  15  17        1.02       42.31     60.69 o 
   1  15  17       64.34      142.11     93.16 o 
   2  15  17        7.87       73.47     95.04 o 
  -3  16  17       16.60      120.78    103.81 o 
  -2  16  17       21.91      164.75     96.99 o 
  -1  16  17        0.25      -29.23     76.64 o 
   0  16  17        8.48       44.20     72.52 o 
   1  16  17        1.74      -22.94     87.73 o 
  -6   0  18       13.85       41.74     84.60 o 
  -4   0  18      138.12      107.98     92.26 o 
  -2   0  18      270.14      310.19     96.30 o 
   0   0  18      763.24      785.82     74.42 o 
   2   0  18      926.75      940.64    119.01 o 
   4   0  18       93.52      -24.77    107.70 o 
  -7   1  18      139.76      195.34     77.19 o 
  -6   1  18       74.55      135.92     72.98 o 
  -5   1  18      339.79      372.45    105.14 o 
  -4   1  18      198.90      236.03     63.78 o 
  -3   1  18       54.84      110.89     64.38 o 
  -2   1  18       29.37       35.77     62.02 o 
  -1   1  18       46.07       40.61     41.60 o 
   0   1  18       10.35       -4.33     57.46 o 
   1   1  18      803.15      958.79     58.84 o 
   2   1  18        1.16        2.79     59.79 o 
   3   1  18      345.61      316.73     74.57 o 
   4   1  18        0.50       59.23     75.07 o 
   5   1  18       32.89       23.09     89.61 o 
  -7   2  18      224.85      403.14    109.38 o 
  -6   2  18        2.08       95.73     90.72 o 
  -5   2  18      198.14      333.98     91.98 o 
  -4   2  18       20.54      -38.68     85.30 o 
  -3   2  18      869.37      660.17    101.33 o 
  -2   2  18      140.09      144.30     89.20 o 
  -1   2  18       19.95       56.61    107.21 o 
   0   2  18      780.42      846.36     84.61 o 
   1   2  18       30.62       26.59     66.54 o 
   2   2  18      423.74      402.19    109.25 o 
   3   2  18        0.24      -28.80    102.97 o 
   4   2  18       61.51      -52.60     91.14 o 
   5   2  18       42.34       66.79     84.88 o 
  -7   3  18      232.59      126.22    118.28 o 
  -6   3  18      515.10      539.42    109.53 o 
  -5   3  18      135.31      307.25     88.22 o 
  -4   3  18      281.46      352.49    108.96 o 
  -3   3  18        4.39       94.76     75.56 o 
  -2   3  18      681.48      631.04    108.00 o 
  -1   3  18       30.92       79.93     61.86 o 
   0   3  18       98.32      137.63     51.08 o 
   1   3  18      169.97      140.75     81.41 o 
   2   3  18       19.50      -26.44    109.65 o 
   3   3  18      200.49      333.56     94.35 o 
   4   3  18       13.27      -68.88     91.28 o 
   5   3  18       24.99      108.54    114.52 o 
  -7   4  18      337.69      423.89    107.57 o 
  -6   4  18       44.52        0.97     93.51 o 
  -5   4  18      653.66      629.50    102.85 o 
  -4   4  18       56.05      104.50     82.10 o 
  -3   4  18      264.71      362.93     96.86 o 
  -2   4  18       65.11       40.49     74.03 o 
  -1   4  18      427.78      400.24     69.55 o 
   0   4  18       91.90       96.84     77.34 o 
   1   4  18       45.63      -28.25     65.16 o 
   2   4  18       80.29       36.74     94.62 o 
   3   4  18        9.26      -81.26     81.26 o 
   4   4  18        3.88      -70.55     95.18 o 
   5   4  18       32.06      129.41     94.62 o 
  -7   5  18        0.62      -21.29    108.95 o 
  -6   5  18      108.23      142.77     92.95 o 
  -5   5  18       81.79       44.53     84.19 o 
  -4   5  18      342.98      380.06    100.75 o 
  -3   5  18        8.05       -9.60     88.22 o 
  -2   5  18      243.44      263.57     94.21 o 
  -1   5  18        3.05      -56.11     56.11 o 
   0   5  18      485.45      455.03     67.64 o 
   1   5  18       18.65       -4.40     69.10 o 
   2   5  18       15.44       16.42    101.44 o 
   3   5  18       96.19      -71.66    106.73 o 
   4   5  18        1.81       13.50     98.80 o 
   5   5  18       11.66       22.26     89.33 o 
  -7   6  18       48.54     -102.41    102.41 o 
  -6   6  18        1.35       34.23     94.76 o 
  -5   6  18      116.08      198.99    117.45 o 
  -4   6  18      107.24      131.50     95.46 o 
  -3   6  18      526.77      536.79    109.25 o 
  -2   6  18       16.52      -18.65     78.90 o 
  -1   6  18      645.44      724.47    106.05 o 
   0   6  18        2.72       91.14    108.61 o 
   1   6  18      216.55      328.02     74.06 o 
   2   6  18       51.08       59.14     78.34 o 
   3   6  18       14.62      -17.39     90.17 o 
   4   6  18        4.42      -75.70     94.06 o 
  -6   7  18       24.23      117.44     88.22 o 
  -5   7  18       14.55      108.81     78.90 o 
  -4   7  18       55.32      153.34     80.57 o 
  -3   7  18       52.86      -74.31     74.31 o 
  -2   7  18      480.98      467.05    107.16 o 
  -1   7  18       44.75       -9.74     56.17 o 
   0   7  18      187.21      136.51     64.86 o 
   1   7  18      338.81      394.54     68.07 o 
   2   7  18       25.55      -63.73     97.40 o 
   3   7  18        0.87        3.34     76.67 o 
   4   7  18        0.20      -49.68     83.35 o 
  -6   8  18      157.70      141.80    105.76 o 
  -5   8  18      235.26      482.46    117.17 o 
  -4   8  18        3.84      -40.63     89.05 o 
  -3   8  18       23.62      -28.25     89.19 o 
  -2   8  18        4.48        4.45     89.61 o 
  -1   8  18      457.59      407.64     92.06 o 
   0   8  18      238.10      217.76     58.14 o 
   1   8  18       21.47       47.89     62.12 o 
   2   8  18       84.29       56.22     87.94 o 
   3   8  18       11.98      -22.12    102.00 o 
   4   8  18        3.41      118.00     93.09 o 
  -6   9  18       44.14      174.22    104.64 o 
  -5   9  18        5.36       69.44    111.18 o 
  -4   9  18      120.62       14.75     93.37 o 
  -3   9  18      179.27      373.49     84.75 o 
  -2   9  18       36.44       55.94    101.86 o 
  -1   9  18      180.29      255.57     65.09 o 
   0   9  18      306.11      346.76     78.15 o 
   1   9  18      315.84      439.34     77.35 o 
   2   9  18        3.30      -16.98     93.93 o 
   3   9  18       47.75      295.97     80.01 o 
   4   9  18       19.25       42.02     86.27 o 
  -6  10  18      260.08      408.71    127.47 o 
  -5  10  18       26.36       22.40     89.75 o 
  -4  10  18        4.79      -13.50     74.17 o 
  -3  10  18       58.29      103.39     80.99 o 
  -2  10  18        8.05      107.14     93.37 o 
  -1  10  18      299.64      243.01     86.35 o 
   0  10  18       78.47       40.47     65.51 o 
   1  10  18       14.27      142.40     61.28 o 
   2  10  18       46.13      107.42     89.06 o 
   3  10  18        0.06       14.19    102.13 o 
  -5  11  18       70.20     -100.33    100.33 o 
  -4  11  18       36.41      -68.18     82.10 o 
  -3  11  18       56.23       45.50     83.49 o 
  -2  11  18       21.90      143.46     89.75 o 
  -1  11  18      274.73      287.56     74.94 o 
   0  11  18       14.17       51.92     59.71 o 
   1  11  18      122.38       -2.38     78.08 o 
   2  11  18       25.60       90.31    119.67 o 
   3  11  18       27.07      152.65     93.65 o 
  -5  12  18       33.33       60.95     90.03 o 
  -4  12  18        0.54      -17.39     83.77 o 
  -3  12  18      147.62      235.73    120.37 o 
  -2  12  18       18.66       74.72     93.93 o 
  -1  12  18       21.09       66.35     66.74 o 
   0  12  18      215.42      249.19     69.43 o 
   1  12  18        0.11        7.68     71.64 o 
   2  12  18       98.87      388.65    120.23 o 
  -4  13  18        8.11       -0.83    115.35 o 
  -3  13  18        3.66      -16.56     94.62 o 
  -2  13  18      342.58      357.51    131.65 o 
  -1  13  18       10.91       -3.90     73.96 o 
   0  13  18       38.36      139.11     62.12 o 
   1  13  18       41.44      234.76     75.39 o 
   2  13  18       12.00      -81.12    100.33 o 
  -3  14  18      169.60       93.23     88.92 o 
  -2  14  18       17.91      -99.35     99.35 o 
  -1  14  18      144.91      169.05     78.78 o 
   0  14  18       71.03      122.55     91.28 o 
   1  14  18       84.48      150.53     90.14 o 
  -2  15  18      166.59      280.81    118.56 o 
  -1  15  18        7.37       89.36     62.32 o 
  -5   0  19      693.76      704.10    132.50 o 
  -3   0  19      680.83      642.72    104.80 o 
  -1   0  19      456.45      532.94     78.00 o 
   1   0  19      215.97      222.06    145.77 o 
   3   0  19        2.62       32.84     87.11 o 
  -6   1  19      106.85      190.72     78.07 o 
  -5   1  19        9.20      -44.89     62.04 o 
  -4   1  19      611.30      835.35     92.69 o 
  -3   1  19       27.76       55.01    120.57 o 
  -2   1  19     1041.49     1099.02    104.40 o 
  -1   1  19       26.95       39.17     41.53 o 
   0   1  19       33.14       20.40     43.63 o 
   1   1  19       74.04       31.80     45.45 o 
   2   1  19       68.78      149.15     64.18 o 
   3   1  19        2.80        2.31     66.88 o 
   4   1  19       36.87       62.24     67.72 o 
  -6   2  19       13.41       11.27     94.06 o 
  -5   2  19      249.16      350.40    113.97 o 
  -4   2  19        0.05      135.25     93.79 o 
  -3   2  19      705.39      807.93     98.40 o 
  -2   2  19       64.56      128.16     97.82 o 
  -1   2  19      195.77      194.58     69.37 o 
   0   2  19      392.62      276.83     78.70 o 
   1   2  19        3.94       53.70     58.34 o 
   2   2  19      134.80       63.59    117.17 o 
   3   2  19        1.50      -24.49    103.39 o 
   4   2  19      157.46       47.17    116.61 o 
  -6   3  19        6.12     -101.02    109.09 o 
  -5   3  19      124.33      144.72     95.04 o 
  -4   3  19      198.33      169.35    121.34 o 
  -3   3  19      166.90      196.91    105.90 o 
  -2   3  19      162.74      206.78     95.32 o 
  -1   3  19      128.80      154.83     71.46 o 
   0   3  19        0.73       32.04     61.50 o 
   1   3  19      450.39      502.11     78.91 o 
   2   3  19       84.10      111.04     87.53 o 
   3   3  19       30.50       86.27     89.06 o 
   4   3  19       30.94      367.63    113.82 o 
  -6   4  19       13.00       54.55     81.82 o 
  -5   4  19       12.60       53.71    105.34 o 
  -4   4  19        7.89        3.20     94.48 o 
  -3   4  19        2.66      -85.99     85.99 o 
  -2   4  19      235.38      183.69    102.28 o 
  -1   4  19      227.21      174.48     65.94 o 
   0   4  19      292.87      281.09     74.95 o 
   1   4  19        4.22       58.75     60.95 o 
   2   4  19      192.35      199.69     93.37 o 
   3   4  19       14.13     -111.74    111.74 o 
   4   4  19      178.51        0.83    123.01 o 
  -6   5  19       14.85       36.32    116.47 o 
  -5   5  19        0.53      -83.91     96.99 o 
  -4   5  19       12.66      -30.33     93.09 o 
  -3   5  19      109.46       37.57    104.09 o 
  -2   5  19       12.36       -1.67     81.40 o 
  -1   5  19      176.56      414.64     78.10 o 
   0   5  19       25.09        9.25     63.69 o 
   1   5  19      429.43      434.59     67.25 o 
   2   5  19       45.28      123.57     88.50 o 
   3   5  19      307.37      129.98     90.59 o 
   4   5  19        5.95      -80.98     80.98 o 
  -6   6  19       99.83       42.44     84.19 o 
  -5   6  19       27.25      -71.11     85.44 o 
  -4   6  19       10.89      239.06    111.60 o 
  -3   6  19        8.42       24.21     98.66 o 
  -2   6  19       35.60       72.36    111.46 o 
  -1   6  19       33.02       34.61     73.80 o 
   0   6  19      323.31      245.79     66.16 o 
   1   6  19       40.09       92.65     63.44 o 
   2   6  19      132.33      117.17    120.23 o 
   3   6  19        1.78       60.25    106.03 o 
  -5   7  19        8.58       67.49    104.64 o 
  -4   7  19      165.05       91.56     87.39 o 
  -3   7  19       33.06      152.93     84.74 o 
  -2   7  19       54.72       76.67     95.04 o 
  -1   7  19       52.99       91.02    106.66 o 
   0   7  19      293.20      305.85     67.23 o 
   1   7  19       60.05       47.23     68.05 o 
   2   7  19        2.79      155.29     79.59 o 
   3   7  19      166.71      311.15    119.95 o 
  -5   8  19        2.43      -75.84     77.51 o 
  -4   8  19        4.61        5.15    111.74 o 
  -3   8  19      169.25      169.77     92.26 o 
  -2   8  19       21.12       37.71    112.43 o 
  -1   8  19       96.74       50.15     67.31 o 
   0   8  19      210.69      174.82    120.02 o 
   1   8  19       29.19      -46.96     69.88 o 
   2   8  19       60.77       55.52    115.22 o 
   3   8  19        1.52       -8.77     87.39 o 
  -5   9  19       62.43      214.15     88.36 o 
  -4   9  19      151.94      198.71     97.69 o 
  -3   9  19        0.00      -79.87     79.87 o 
  -2   9  19      179.11        4.87    128.58 o 
  -1   9  19      162.36      153.16     71.08 o 
   0   9  19      120.47       88.30     83.36 o 
   1   9  19        5.86      -68.43     68.43 o 
   2   9  19        1.70      -92.39     92.39 o 
  -4  10  19        2.83     -115.49    115.49 o 
  -3  10  19      180.88      340.93     98.94 o 
  -2  10  19        4.97      -47.59     97.26 o 
  -1  10  19      177.39      283.82     86.77 o 
   0  10  19      128.40      183.52     67.74 o 
   1  10  19       78.45       85.14     99.49 o 
   2  10  19        3.88      -88.92     88.92 o 
  -4  11  19      155.19      249.09     94.49 o 
  -3  11  19       32.15      -27.41    105.61 o 
  -2  11  19       69.65      219.30    115.91 o 
  -1  11  19       33.81      -66.25     66.25 o 
   0  11  19       35.60       13.80     73.80 o 
   1  11  19       21.31      -42.13     71.98 o 
  -3  12  19      102.16      100.19    111.18 o 
  -2  12  19        0.58       33.40    103.39 o 
  -1  12  19      198.01      123.54     85.29 o 
   0  12  19       48.67      110.70     69.44 o 
   1  12  19       50.88       39.98     83.46 o 
  -1  13  19       67.12       -7.05     76.23 o 
  -4   0  20       12.65       45.36     91.84 o 
  -2   0  20      434.96      403.86    109.39 o 
   0   0  20       97.56      143.47     81.82 o 
   2   0  20      238.89       80.16    123.02 o 
  -5   1  20        2.51      -37.24     68.42 o 
  -4   1  20       39.65       74.87     63.08 o 
  -3   1  20      146.89      233.76     70.11 o 
  -2   1  20       46.19      161.93     62.63 o 
  -1   1  20       83.37      172.54     65.84 o 
   0   1  20        0.09       31.68     45.94 o 
   1   1  20        6.14      -26.48     44.07 o 
   2   1  20        7.80       12.05     67.85 o 
   3   1  20       67.08       35.71     81.86 o 
  -5   2  20       92.55      100.33     86.14 o 
  -4   2  20       14.65       60.81    118.42 o 
  -3   2  20      127.10      174.22     98.52 o 
  -2   2  20      162.01      119.26    100.75 o 
  -1   2  20      142.79      123.46     72.94 o 
   0   2  20       39.85      155.01     77.39 o 
   1   2  20      171.71       53.63     74.16 o 
   2   2  20       50.86      107.01     96.85 o 
   3   2  20       72.11      297.23     84.19 o 
  -5   3  20       33.03       63.87    102.41 o 
  -4   3  20      617.87      749.73    116.91 o 
  -3   3  20       18.82      -80.71    102.00 o 
  -2   3  20      118.59      212.21     99.36 o 
  -1   3  20       22.02      -24.48     62.23 o 
   0   3  20       64.51      113.89     64.42 o 
   1   3  20        3.76       61.26    101.79 o 
   2   3  20       24.07      -26.16     78.62 o 
   3   3  20       66.78      198.71    124.40 o 
  -5   4  20      214.47      233.09    112.44 o 
  -4   4  20        1.08       71.80     98.52 o 
  -3   4  20      290.15      236.43     95.74 o 
  -2   4  20        1.08      -65.68     89.47 o 
  -1   4  20      234.47      146.47     72.77 o 
   0   4  20       95.37      239.56     80.29 o 
   1   4  20        9.17      -32.87     64.76 o 
   2   4  20       33.35      -42.02    102.14 o 
  -5   5  20        4.29       52.04     93.65 o 
  -4   5  20      312.36      336.07     95.88 o 
  -3   5  20        6.28       33.53    106.73 o 
  -2   5  20      188.73      335.78    117.87 o 
  -1   5  20       16.39       69.13     72.58 o 
   0   5  20      133.31      214.11     74.63 o 
   1   5  20        0.62      -55.74     71.31 o 
   2   5  20        4.16      -30.47     97.82 o 
  -4   6  20        0.02       74.58     96.85 o 
  -3   6  20      297.70      374.62     97.55 o 
  -2   6  20       15.04      -37.15    101.44 o 
  -1   6  20      180.48      208.58     91.91 o 
   0   6  20        3.16       -6.21     64.48 o 
   1   6  20       15.23      -59.70     59.70 o 
   2   6  20       22.11       44.53     90.31 o 
  -4   7  20      187.48      265.09     97.69 o 
  -3   7  20       84.93       35.48     95.32 o 
  -2   7  20       28.37      -58.44    101.44 o 
  -1   7  20        0.81       83.58     66.01 o 
   0   7  20       12.01       66.22     64.74 o 
   1   7  20       36.35      119.42     64.54 o 
   2   7  20        3.27      -86.41     86.41 o 
  -4   8  20       22.62      -70.41     86.97 o 
  -3   8  20      142.23      239.21     97.41 o 
  -2   8  20       32.49       90.86     96.29 o 
  -1   8  20       79.41      104.90     69.69 o 
   0   8  20        4.14      -54.68     76.57 o 
   1   8  20        1.68      -19.81     73.42 o 
  -3   9  20       75.81      -62.48    101.16 o 
  -2   9  20        1.62     -111.46    114.80 o 
  -1   9  20      165.71      247.57     73.47 o 
   0   9  20        2.83       19.46     73.03 o 
  -2  10  20       70.60      157.10    102.14 o 
  -1  10  20        0.81     -125.72    125.72 o 
  -3   0  21      449.61      444.36    111.61 o 
  -1   0  21      784.97      771.75     95.95 o 
   1   0  21        8.07       94.00     85.85 o 
  -3   1  21       26.80      -41.07     68.04 o 
  -2   1  21      116.69       97.80     72.36 o 
  -1   1  21        6.46       49.88     50.57 o 
   0   1  21      637.59      565.28     59.28 o 
   1   1  21       13.97       40.58     49.93 o 
  -3   2  21      206.08      152.38     97.41 o 
  -2   2  21        1.97       13.64     95.04 o 
  -1   2  21      128.02      186.65     89.96 o 
   0   2  21        3.34       16.31     68.40 o 
   1   2  21       43.61       -1.57     73.47 o 
  -3   3  21       79.01      209.56    112.57 o 
  -2   3  21        3.20      -43.00     81.82 o 
  -1   3  21       26.85       40.04    131.98 o 
   0   3  21       74.17      -58.42    109.86 o 
   1   3  21       36.22       39.66     77.27 o 
  -3   4  21       16.58      -44.81     88.78 o 
  -2   4  21       12.82       52.04     92.95 o 
  -1   4  21        6.43       16.67     71.26 o 
   0   4  21       60.52       68.00    121.90 o 
  -2   5  21       17.95      -24.35     99.21 o 
  -1   5  21       27.41       -0.94     66.76 o 
   0   5  21        0.81      149.10     70.19 o 
  -2   6  21       48.13      295.97    117.44 o 
  -1   6  21        4.96      -45.00     70.93 o 
                                                 
